# Supplementary material for: Ectopic Overexpression of SsCBF1, a CRT/DRE-Binding Factor from the Nightshade Plant Solanum lycopersicoides, Confers Freezing and Salt Tolerance in Transgenic Arabidopsis
Source: PLoS One. 2013 Jun 3;8(6):e61810. doi: 10.1371/journal.pone.0061810 (PMC3670921; doi:10.1371/journal.pone.0061810)
Supplement: Table S1 — List of the primers used in this study. (XLS) [file pone.0061810.s001.xls]

## Sheet: Sheet1
Primers used in materials and methods
Genes	Primer pairs	Sequences (5'-3')
For Subcellular localization
NcoI-SsCBF1	NcoI-Ssprimer-F	GGCTC CCATGG ATGAA TATCT TTGAA ACTTA
	Ss-eGFP fusion primer-R	CAGCT CCTCG CCCTT GCTCA CCAT GATGG AATAA TTCCA TAAAG TTATC	with 24 bases of eGFP
BstEII-eGFP	eGFP-Ss fusion primer-F	GATAA CTTTA TGGAA TTATT CCATC ATGGT GAGCA AGGGC GAGGA GC	with 25 bases of SsCBF1
	BstEII-eGFP primer-R	GCTC GGTNACC TTACT TGTAC AGCTC GTCCA TGC
SsCBF1-eGFP fusion gene	NcoI-Ss primer-F	GGCTC CCATGG ATGAA TATCT TTGAA ACTTA
	BstEII-eGFP primer-R	GCTC GGTNACC TTACT TGTAC AGCTC GTCCA TGC
For transactivation constructs
COR15A-m promoters	Promu-F1	CCTAAATGTAAAACTAATAGCCCAAATG
	Promu-R1	CTTGCAACCTTTTTATTTTGTGTAGGC
	Promu-F2	TTAATTTGGGTTTGCAAGCCCAAATC
	Promu-R2	CTTGTTGGATACATTTGTTTCTATTAC
	Promu-F3	AAATTGCATTTTTGGTAACAAAAAC
	Promu-R3	GTATGTAGCCACAATTTCATGGCTGC
COR15Apro:eGFP	HindIII-COR15Apro-F	CCC AAGCTT GGTTT CAACT CATTT GGGCT ATTAG
	COR15Apro-eGFP-R	CAGCT CCTCG CCCTT GCTCA CCAT GCACA TTACC GAGTT TCTGT TCGTT C
	eGFP-COR15Apro -F	GAACG AACAG AAACT CGGTA ATGTG C ATGGT GAGCA AGGGC GAGGA G
	SacI-eGFP-R	C GAGCTC TTA CTTGTA CAGCT CGTCC ATG
min35S promoter	min35S-F	CCGGA ATTCC GCAAG ACCCT TCCTC TA
	min35S-R	CGCGG ATCCC GTGTT CTCTC CAAAT GAAAT G
4×CRTmin35S promoter	4×CRTmin35S-F	CCGGA ATTCA CCGAC ATTAC CGACA TTACC GACAT TACCG ACATT ACGCA AGACC CTTCC TCTA
	min35S-R	CGCGG ATCCC GTGTT CTCTC CAAAT GAAAT G
For Arabidopsis transformation
SsCBF1	NcoI-Sl primer-F	GGCTC CCATGG ATGAA TATCT TTGAA ACTTA
	BstEII-Sl primer-R	GCTC GGTNACC TTAGA TGGAA TAATT CCATA AAGTT ATC
For RT-PCR
stress responsive genes	COR15A-F	TGAGAAAGCTGCGGCGTATG
	COR15A-R	TGGATCAATATATCTACGAG
	RD29A-F	TTCGGTGGTGGTGCGACTGA
	RD29A-R	TCCTTCTGCACCGGAACAAC
	KIN2-F	GGCAAAGCTGAGGAGAAGAG
	KIN2-R	TTGACTCGGATCGCTACTTG
	AtCBF1-F	TTATACACCGGAACAGAGCG
	AtCBF1-R	ACTCCAAAGCGACACGTCAC
ACTIN genes	ACTIN1-F	CATCAGGAAGGACTTGTACGG
	ACTIN1-R	GATGGACCTGACTCGTCATAC
	ACTIN2-F	GGTGTGATGGTGGGTATGG
	ACTIN2-R	GCTGACAATTCCGTGCTC
	ACTIN7-F	TCCATGAAACAACTTACAACTCCATCA
	ACTIN7-R	CATCGTACTCACTCTTTGAAATCCACA
