# Supplementary material for: Ectopic Overexpression of SsCBF1, a CRT/DRE-Binding Factor from the Nightshade Plant Solanum lycopersicoides, Confers Freezing and Salt Tolerance in Transgenic Arabidopsis
Source: PLoS One. 2013 Jun 3;8(6):e61810. doi: 10.1371/journal.pone.0061810 (PMC3670921; doi:10.1371/journal.pone.0061810)
Supplement: Table S2 — List of the differentially regulated genes in SsCBF1 OE plants. (XLS) [file pone.0061810.s002.xls]

## Sheet: Sheet1
		Up and down regulated genes
gene	length	founction	ck		S1-11		35Spro:SsCBF1-#11&Col-0
			read	RPKM	read	RPKM	fold	log2(Fold_change) normalized	q-value(Benjamini et al. 1995)	result
AT3G20475.1	2719	MUTS-homologue 5	5	0.201627	422	23.2709	115.415	6.85069	2.72464e-113	up
AT2G26020.1	274	plant defensin 1.2b	0	0	35	19.1526	95.7237	6.5808	1.53698e-09	up
AT1G69140.1	353	pseudogene, hypothetical protein	0	0	29	12.3178	79.314	6.3095	4.97608e-08	up
AT2G39030.1	976	Acyl-CoA N-acyltransferases (NAT) superfamily protein	7	0.786387	360	55.3047	70.3276	6.13602	2.71186e-99	up
AT1G66370.1	741	myb domain protein 113	0	0	22	4.45158	60.1692	5.91095	3.12486e-06	up
AT5G19110.1	1377	Eukaryotic aspartyl protease family protein	0	0	15	1.6333	41.0245	5.35841	0.000221483	up
AT2G42540.2	755	cold-regulated 15a	111	16.12	2782	552.484	34.2733	5.09901	0	up
AT2G43580.1	981	Chitinase family protein	2	0.223537	40	6.11365	27.3496	4.77345	1.03064e-10	up
AT5G65080.1	1018	K-box region and MADS-box transcription factor family protein	1	0.107706	19	2.79844	25.9822	4.69945	2.92137e-05	up
AT1G09350.1	1301	galactinol synthase 3	5	0.421387	84	9.68081	22.9737	4.52191	6.14905e-22	up
AT4G02960.1	4437	transposable element gene	2	0.049423	33	1.11515	22.5635	4.49592	1.12756e-08	up
AT3G11480.1	1424	S-adenosyl-L-methionine-dependent methyltransferases superfamily protein	1	0.0769978	15	1.5794	20.5122	4.35841	0.000397775	up
AT4G29690.1	1575	Alkaline-phosphatase-like family protein	1	0.0696158	15	1.42797	20.5122	4.35841	0.000397775	up
AT4G37410.1	1722	cytochrome P450, family 81, subfamily F, polypeptide 4	13	0.827748	187	16.2824	19.6707	4.29798	8.78624e-48	up
AT4G01985.1	1891	unknown protein; FUNCTIONS IN: molecular_function unknown; INVOLVED IN: biological_process unknown; LOCATED IN: endomembrane system; Has 35333 Blast hits to 34131 proteins in 2444 species: Archae - 798; Bacteria - 22429; Metazoa - 974; Fungi - 991; Plants - 531; Viruses - 0; Other Eukaryotes - 9610 (source: NCBI BLink).	1	0.0579825	14	1.11006	19.1447	4.25888	0.000771985	up
AT5G44430.1	453	plant defensin 1.2C	15	3.63062	205	67.8524	18.6889	4.22411	6.37003e-52	up
AT5G44420.1	438	plant defensin 1.2	39	9.76289	429	146.856	15.0423	3.91095	5.81022e-104	up
AT1G76790.1	1316	O-methyltransferase family protein	7	0.583217	75	8.54506	14.6516	3.87299	5.44945e-18	up
AT3G05660.1	3043	receptor like protein 33	15	0.540477	134	6.60256	12.2162	3.61072	1.24667e-30	up
AT3G49620.1	1304	2-oxoglutarate (2OG) and Fe(II)-dependent oxygenase superfamily protein	6	0.504501	48	5.51916	10.9399	3.45152	1.25843e-10	up
AT4G37409.1	1522	unknown protein; FUNCTIONS IN: molecular_function unknown; INVOLVED IN: biological_process unknown; LOCATED IN: cellular_component unknown; Has 30201 Blast hits to 17322 proteins in 780 species: Archae - 12; Bacteria - 1396; Metazoa - 17338; Fungi - 3422; Plants - 5037; Viruses - 0; Other Eukaryotes - 2996 (source: NCBI BLink).	18	1.29672	136	13.3978	10.3321	3.36906	1.99321e-29	up
AT5G61160.1	1581	anthocyanin 5-aromatic acyltransferase 1	3	0.208055	22	2.08641	10.0282	3.32599	6.1166e-05	up
AT1G29395.1	908	COLD REGULATED 314 INNER MEMBRANE 1	35	4.2264	230	37.9797	8.98631	3.16773	3.09666e-47	up
AT2G42530.1	653	cold regulated 15b	8	1.34327	47	10.7918	8.03396	3.00611	3.11217e-09	up
AT5G17490.1	2015	RGA-like protein 3	6	0.326486	31	2.30673	7.06532	2.82076	7.26919e-06	up
AT1G08890.1	1675	Major facilitator superfamily protein	5	0.327298	25	2.23787	6.83741	2.77345	9.43701e-05	up
AT1G14250.1	1846	GDA1/CD39 nucleoside phosphatase family protein	9	0.534563	43	3.49258	6.53352	2.70786	1.1576e-07	up
AT1G06160.1	931	octadecanoid-responsive Arabidopsis AP2/ERF 59	11	1.29548	49	7.89144	6.09151	2.6068	2.4406e-08	up
AT1G16850.1	747	unknown protein; FUNCTIONS IN: molecular_function unknown; INVOLVED IN: response to salt stress; LOCATED IN: endomembrane system; EXPRESSED IN: leaf apex, leaf whorl, male gametophyte, flower, leaf; EXPRESSED DURING: LP.06 six leaves visible, LP.04 four leaves visible, LP.10 ten leaves visible, petal differentiation and expansion stage, LP.08 eight leaves visible; BEST Arabidopsis thaliana protei…	15	2.2017	63	12.6453	5.74342	2.52191	2.77179e-10	up
AT5G05600.1	1399	2-oxoglutarate (2OG) and Fe(II)-dependent oxygenase superfamily protein	58	4.54568	242	25.9363	5.7057	2.5124	3.3075e-39	up
AT3G23550.1	1620	MATE efflux family protein	7	0.473774	29	2.68406	5.66528	2.50215	6.59e-05	up
AT2G43620.1	1036	Chitinase family protein	39	4.12756	161	23.3011	5.64525	2.49704	7.10769e-26	up
AT5G10410.1	1367	ENTH/ANTH/VHS superfamily protein	9	0.721875	35	3.83892	5.31799	2.41088	1.33248e-05	up
AT5G04340.1	976	zinc finger of Arabidopsis thaliana 6	14	1.57277	52	7.98846	5.07922	2.34461	7.19182e-08	up
AT3G09940.1	1497	monodehydroascorbate reductase	47	3.44242	162	16.2257	4.71345	2.23678	7.38785e-23	up
AT4G11290.1	1206	Peroxidase superfamily protein	21	1.90924	71	8.82716	4.62339	2.20895	6.49292e-10	up
AT1G52040.1	1681	myrosinase-binding protein 1	109	7.10963	357	31.8427	4.47882	2.16312	2.01195e-48	up
AT2G26010.1	495	plant defensin 1.3	17	3.76558	55	16.6597	4.42421	2.14542	1.72241e-07	up
AT1G17380.1	1133	jasmonate-zim-domain protein 5	17	1.64516	51	6.74916	4.10245	2.03648	1.52314e-06	up
AT3G28220.1	1360	TRAF-like family protein	208	16.7692	621	68.464	4.08272	2.02953	9.7495e-78	up
AT1G51090.1	767	Heavy metal transport/detoxification superfamily protein	14	2.00134	41	8.0149	4.00477	2.00172	3.01848e-05	up
AT1G65890.1	1926	acyl activating enzyme 12	21	1.1955	61	4.74879	3.97221	1.98994	1.54974e-07	up
AT3G22142.1	4443	Bifunctional inhibitor/lipid-transfer protein/seed storage 2S albumin superfamily protein	111	2.73927	321	10.8327	3.95461	1.98354	6.10635e-39	up
AT1G15125.1	1056	S-adenosyl-L-methionine-dependent methyltransferases superfamily protein	41	4.25704	118	16.7544	3.93568	1.97661	3.13466e-14	up
AT2G19590.1	1354	ACC oxidase 1	21	1.70055	60	6.64419	3.90709	1.96609	2.61534e-07	up
AT3G12500.1	1127	basic chitinase	63	6.12921	175	23.2822	3.79856	1.92545	2.19953e-20	up
AT2G47180.1	1355	galactinol synthase 1	379	30.6682	1048	115.966	3.78132	1.91889	6.066e-122	up
AT5G24420.1	1217	6-phosphogluconolactonase 5	134	12.0726	370	45.5849	3.77588	1.91681	6.5855e-43	up
AT3G28290.1	1575	Protein of unknown function (DUF677)	21	1.46193	56	5.3311	3.64662	1.86656	2.06157e-06	up
AT3G55970.1	1387	jasmonate-regulated gene 21	21	1.66009	56	6.05371	3.64662	1.86656	2.06157e-06	up
AT1G10585.1	761	basic helix-loop-helix (bHLH) DNA-binding superfamily protein	15	2.1612	40	7.88107	3.64662	1.86656	0.000101618	up
AT4G16260.1	1316	Glycosyl hydrolase superfamily protein	49	4.08252	127	14.4696	3.54429	1.8255	9.04685e-14	up
AT5G44575.1	472	unknown protein; FUNCTIONS IN: molecular_function unknown; INVOLVED IN: biological_process unknown; LOCATED IN: endomembrane system; Has 7 Blast hits to 7 proteins in 2 species: Archae - 0; Bacteria - 0; Metazoa - 0; Fungi - 0; Plants - 7; Viruses - 0; Other Eukaryotes - 0 (source: NCBI BLink).	13	3.01988	33	10.4829	3.4713	1.79548	0.000868209	up
AT1G43800.1	1401	Plant stearoyl-acyl-carrier-protein desaturase family protein	45	3.52178	108	11.5583	3.28196	1.71456	8.99924e-11	up
AT5G47220.1	962	ethylene responsive element binding factor 2	20	2.27952	48	7.48128	3.28196	1.71456	5.31495e-05	up
AT3G25780.1	1007	allene oxide cyclase 3	24	2.61318	57	8.48702	3.24777	1.69945	8.81641e-06	up
AT3G28300.1	1575	Protein of unknown function (DUF677)	25	1.74039	59	5.6167	3.22726	1.69031	6.31739e-06	up
AT5G64120.1	1288	Peroxidase superfamily protein	113	9.61946	258	30.034	3.12222	1.64257	4.12029e-24	up
AT4G23600.1	1634	Tyrosine transaminase family protein	563	37.7785	1221	112.04	2.96571	1.56838	3.52892e-107	up
AT4G17470.1	1181	alpha/beta-Hydrolases superfamily protein	24	2.22818	52	6.60181	2.96288	1.567	8.70151e-05	up
AT5G35935.1	6504	transposable element gene	25	0.421451	54	1.24487	2.95376	1.56255	6.21697e-05	up
AT5G55970.1	1378	RING/U-box superfamily protein	29	2.30747	62	6.74609	2.92358	1.54774	1.58553e-05	up
AT5G15970.1	480	stress-responsive protein (KIN2) / stress-induced protein (KIN2) / cold-responsive protein (COR6.6) / cold-regulated protein (COR6.6)	336	76.7514	717	223.969	2.91811	1.54503	1.76707e-61	up
AT3G12502.1	727	other RNA	26	3.92127	55	11.3433	2.89275	1.53244	6.88849e-05	up
AT1G19180.1	1329	jasmonate-zim-domain protein 1	44	3.63008	92	10.3794	2.85928	1.51565	9.28544e-08	up
AT1G54020.2	1291	GDSL-like Lipase/Acylhydrolase superfamily protein	43	3.652	89	10.3365	2.83037	1.50099	2.02283e-07	up
AT4G17500.1	1016	ethylene responsive element binding factor 1	25	2.69795	51	7.52638	2.78966	1.48009	0.000232126	up
AT4G09770.1	1100	TRAF-like family protein	27	2.69128	55	7.49687	2.78561	1.47799	0.000116221	up
AT2G16060.1	843	hemoglobin 1	28	3.64182	57	10.1381	2.7838	1.47706	8.31309e-05	up
AT3G44860.1	1234	farnesoic acid carboxyl-O-methyltransferase	80	7.10825	160	19.4408	2.73496	1.45152	1.65811e-12	up
AT3G04720.1	837	pathogenesis-related 4	819	107.287	1620	290.201	2.70491	1.43558	9.66842e-125	up
AT1G44350.1	2019	IAA-leucine resistant (ILR)-like gene 6	43	2.33518	84	6.23811	2.67136	1.41757	1.78438e-06	up
AT2G39330.1	1619	jacalin-related lectin 23	369	24.9901	711	65.8465	2.6349	1.39775	1.61715e-52	up
AT2G43590.1	1074	Chitinase family protein	85	8.67766	162	22.6162	2.60626	1.38198	9.16595e-12	up
AT2G43530.1	501	Scorpion toxin-like knottin superfamily protein	150	32.8278	285	85.2937	2.59822	1.37752	1.51512e-20	up
AT4G27410.3	973	NAC (No Apical Meristem) domain transcriptional regulator superfamily protein	49	5.52168	93	14.3311	2.59542	1.37597	7.91573e-07	up
AT1G73480.1	2039	alpha/beta-Hydrolases superfamily protein	312	16.7774	590	43.3855	2.58594	1.37069	2.82955e-42	up
AT3G31440.1	5768	transposable element gene	56	1.06451	105	2.72944	2.56403	1.35841	1.58909e-07	up
AT3G15356.1	1068	Legume lectin family protein	280	28.7458	523	73.4244	2.55426	1.35291	9.8397e-37	up
AT1G72260.1	861	thionin 2.1	42	5.34853	78	13.5832	2.53961	1.34461	1.28692e-05	up
AT4G13575.1	732	unknown protein; FUNCTIONS IN: molecular_function unknown; INVOLVED IN: biological_process unknown; LOCATED IN: cellular_component unknown; Has 30201 Blast hits to 17322 proteins in 780 species: Archae - 12; Bacteria - 1396; Metazoa - 17338; Fungi - 3422; Plants - 5037; Viruses - 0; Other Eukaryotes - 2996 (source: NCBI BLink).	62	9.28686	113	23.1461	2.49235	1.3175	1.02701e-07	up
AT1G19670.1	1281	chlorophyllase 1	1034	88.5033	1857	217.356	2.45591	1.29626	2.36801e-122	up
AT5G06870.1	1166	polygalacturonase inhibiting protein 2	166	15.6098	298	38.3202	2.45488	1.29565	1.50149e-19	up
AT1G62570.1	1779	flavin-monooxygenase glucosinolate S-oxygenase 4	34	2.09552	61	5.14119	2.45342	1.2948	0.000288648	up
AT1G13650.2	1194	BEST Arabidopsis thaliana protein match is: 18S pre-ribosomal assembly protein gar2-related (TAIR:AT2G03810.4); Has 3688 Blast hits to 1629 proteins in 255 species: Archae - 22; Bacteria - 222; Metazoa - 684; Fungi - 292; Plants - 62; Viruses - 14; Other Eukaryotes - 2392 (source: NCBI BLink).	123	11.2951	220	27.6266	2.4459	1.29037	2.42206e-14	up
AT5G52310.1	2500	low-temperature-responsive protein 78 (LTI78) / desiccation-responsive protein 29A (RD29A)	161	7.06113	287	17.2128	2.43769	1.28551	1.33523e-18	up
AT5G30269.1	14591	transposable element gene	32	0.240466	57	0.585733	2.43583	1.28441	0.000570313	up
AT5G51720.1	498	2 iron, 2 sulfur cluster binding	50	11.0085	89	26.796	2.43412	1.2834	6.2185e-06	up
AT4G18440.1	1942	L-Aspartase-like family protein	183	10.3321	325	25.0925	2.42859	1.28012	6.27201e-21	up
AT1G60190.1	2276	ARM repeat superfamily protein	65	3.13133	114	7.51004	2.39835	1.26204	2.64115e-07	up
AT3G57240.1	1230	beta-1,3-glucanase 3	36	3.20912	62	7.55782	2.35511	1.23579	0.000467782	up
AT5G11670.1	2176	NADP-malic enzyme 2	417	21.0119	713	49.1293	2.33816	1.22538	6.12196e-43	up
AT4G27860.1	2133	vacuolar iron transporter (VIT) family protein	41	2.10757	70	4.92059	2.33473	1.22325	0.000185361	up
AT1G54010.1	1419	GDSL-like Lipase/Acylhydrolase superfamily protein	166	12.8267	280	29.5859	2.3066	1.20577	2.07314e-16	up
AT1G72450.1	1262	jasmonate-zim-domain protein 6	383	33.2757	642	76.2756	2.29223	1.19675	3.07389e-37	up
AT3G25770.1	980	allene oxide cyclase 2	160	17.9012	268	41.0033	2.29053	1.19568	1.69314e-15	up
AT3G17130.1	552	Plant invertase/pectin methylesterase inhibitor superfamily protein	51	10.1302	85	23.0882	2.27914	1.18849	4.27055e-05	up
AT1G58225.1	702	unknown protein; FUNCTIONS IN: molecular_function unknown; INVOLVED IN: biological_process unknown; LOCATED IN: endomembrane system; Has 4 Blast hits to 4 proteins in 2 species: Archae - 0; Bacteria - 0; Metazoa - 0; Fungi - 0; Plants - 4; Viruses - 0; Other Eukaryotes - 0 (source: NCBI BLink).	59	9.21516	98	20.9314	2.27141	1.18359	9.12052e-06	up
AT2G04240.1	849	RING/U-box superfamily protein	61	7.8779	101	17.8371	2.26419	1.179	6.77223e-06	up
AT1G52400.1	1916	beta glucosidase 18	2353	134.653	3870	302.848	2.24911	1.16935	3.44311e-217	up
AT1G21790.1	1232	TRAM, LAG1 and CLN8 (TLC) lipid-sensing domain containing protein	72	6.40781	117	14.2392	2.22216	1.15196	1.58284e-06	up
AT4G25100.1	1182	Fe superoxide dismutase 1	647	60.0171	1048	132.939	2.21502	1.14732	7.15764e-57	up
AT3G49110.1	1365	peroxidase CA	161	12.9325	258	28.3398	2.19137	1.13183	1.12079e-13	up
AT3G02550.1	1382	LOB domain-containing protein 41	49	3.88755	78	8.46245	2.17681	1.12221	0.000241707	up
AT4G32800.1	1348	Integrase-type DNA-binding superfamily protein	74	6.01908	117	13.0138	2.1621	1.11243	3.39749e-06	up
AT5G02760.1	1543	Protein phosphatase 2C family protein	59	4.19251	93	9.03705	2.15552	1.10804	5.39226e-05	up
AT2G32970.2	2575	unknown protein; FUNCTIONS IN: molecular_function unknown; INVOLVED IN: biological_process unknown; LOCATED IN: cellular_component unknown; EXPRESSED IN: 24 plant structures; EXPRESSED DURING: 15 growth stages.	81	3.44902	127	7.39497	2.14408	1.10036	1.40116e-06	up
AT3G26290.1	1622	cytochrome P450, family 71, subfamily B, polypeptide 26	58	3.92071	90	8.31958	2.12195	1.08539	0.000104365	up
AT1G10090.1	2910	Early-responsive to dehydration stress protein (ERD4)	60	2.26072	93	4.79181	2.1196	1.08379	7.7731e-05	up
AT3G10405.1	1073	unknown protein; FUNCTIONS IN: molecular_function unknown; INVOLVED IN: pollen development; LOCATED IN: chloroplast; Has 44 Blast hits to 44 proteins in 20 species: Archae - 0; Bacteria - 4; Metazoa - 0; Fungi - 0; Plants - 39; Viruses - 0; Other Eukaryotes - 1 (source: NCBI BLink).	108	11.036	167	23.336	2.11453	1.08034	2.75979e-08	up
AT1G52030.2	2465	myrosinase-binding protein 2	165	7.33931	255	15.5108	2.11338	1.07955	1.5368e-12	up
AT2G38820.2	1637	Protein of unknown function (DUF506)	77	5.15739	119	10.8995	2.11338	1.07955	5.12395e-06	up
AT5G12050.1	1410	unknown protein; BEST Arabidopsis thaliana protein match is: unknown protein (TAIR:AT3G13980.1); Has 1807 Blast hits to 1807 proteins in 277 species: Archae - 0; Bacteria - 0; Metazoa - 736; Fungi - 347; Plants - 385; Viruses - 0; Other Eukaryotes - 339 (source: NCBI BLink).	66	5.13231	102	10.8465	2.11338	1.07955	3.14781e-05	up
AT4G23290.2	2261	cysteine-rich RLK (RECEPTOR-like protein kinase) 21	232	11.2506	354	23.4754	2.08659	1.06115	6.79429e-17	up
AT3G57020.1	1370	Calcium-dependent phosphotriesterase superfamily protein	739	59.1442	1122	122.795	2.0762	1.05395	4.45925e-53	up
AT5G47650.1	1121	nudix hydrolase homolog 2	85	8.31384	126	16.8529	2.02709	1.01941	8.10773e-06	up
AT4G24350.1	1260	Phosphorylase superfamily protein	112	9.74621	166	19.7536	2.0268	1.01921	1.56367e-07	up
AT3G26840.1	2303	Esterase/lipase/thioesterase family protein	61	2.90418	90	5.85947	2.0176	1.01264	0.000301059	up
AT4G23220.1	2322	cysteine-rich RLK (RECEPTOR-like protein kinase) 14	64	3.02208	94	6.06981	2.00849	1.00611	0.000224448	up
AT1G48100.1	1801	Pectin lyase-like superfamily protein	201	12.2369	295	24.5594	2.007	1.00504	6.81242e-13	up
AT4G36180.1	3678	Leucine-rich receptor-like protein kinase family protein	145	4.32259	53	2.1606	0.499838	-1.00047	7.77666e-05	down
AT5G45670.1	1481	GDSL-like Lipase/Acylhydrolase superfamily protein	433	32.0569	158	15.996	0.498989	-1.00292	8.87147e-14	down
AT3G45160.1	549	Putative membrane lipoprotein	497	99.2595	181	49.4329	0.498017	-1.00573	6.96412e-16	down
AT3G10570.1	1738	cytochrome P450, family 77, subfamily A, polypeptide 6	173	10.914	63	5.43501	0.497985	-1.00583	1.01196e-05	down
AT5G20790.1	744	unknown protein; FUNCTIONS IN: molecular_function unknown; INVOLVED IN: biological_process unknown; LOCATED IN: endomembrane system; EXPRESSED IN: 11 plant structures; EXPRESSED DURING: LP.04 four leaves visible, 4 anthesis, petal differentiation and expansion stage; BEST Arabidopsis thaliana protein match is: unknown protein (TAIR:AT3G43110.1); Has 30201 Blast hits to 17322 proteins in 780 speci…	209	30.8008	76	15.3162	0.497266	-1.00791	7.70641e-07	down
AT1G28400.1	1410	unknown protein; FUNCTIONS IN: molecular_function unknown; INVOLVED IN: biological_process unknown; LOCATED IN: endomembrane system; EXPRESSED IN: 22 plant structures; EXPRESSED DURING: 13 growth stages; BEST Arabidopsis thaliana protein match is: unknown protein (TAIR:AT2G33850.1); Has 45374 Blast hits to 18870 proteins in 668 species: Archae - 72; Bacteria - 1460; Metazoa - 1191; Fungi - 1038; …	391	30.4051	142	15.1001	0.49663	-1.00976	1.32971e-12	down
AT4G24190.1	2715	Chaperone protein htpG family protein	1823	73.6215	661	36.5041	0.495834	-1.01207	5.38161e-59	down
AT1G18630.1	751	glycine-rich RNA-binding protein 6	138	20.1478	50	9.98251	0.495464	-1.01315	0.000102506	down
AT5G18620.2	3600	chromatin remodeling factor17	185	5.63453	67	2.7905	0.49525	-1.01377	3.68747e-06	down
AT3G53190.1	1753	Pectin lyase-like superfamily protein	475	29.7098	172	14.7115	0.495172	-1.014	2.19095e-15	down
AT2G01950.1	3641	BRI1-like 2	130	3.91481	47	1.93547	0.494397	-1.01626	0.00017388	down
AT3G05690.1	1464	nuclear factor Y, subunit A2	119	8.91239	43	4.4039	0.494132	-1.01703	0.00037947	down
AT3G57450.1	689	unknown protein; Has 65 Blast hits to 65 proteins in 11 species: Archae - 0; Bacteria - 0; Metazoa - 0; Fungi - 0; Plants - 65; Viruses - 0; Other Eukaryotes - 0 (source: NCBI BLink).	119	18.9372	43	9.35748	0.494132	-1.01703	0.00037947	down
AT4G23800.1	1626	HMG (high mobility group) box protein	158	10.6543	57	5.25611	0.493332	-1.01937	2.23995e-05	down
AT4G33790.1	1706	Jojoba acyl CoA reductase-related male sterility protein	114	7.32679	41	3.60342	0.491814	-1.02382	0.000494304	down
AT5G48570.1	2130	FKBP-type peptidyl-prolyl cis-trans isomerase family protein	563	28.9812	202	14.2194	0.490642	-1.02726	1.23867e-18	down
AT1G08010.1	1391	GATA transcription factor 11	159	12.5331	57	6.14409	0.490229	-1.02847	1.76496e-05	down
AT5G48480.1	871	Lactoylglutathione lyase / glyoxalase I family protein	162	20.3932	58	9.98434	0.489592	-1.03035	1.36743e-05	down
AT3G51740.1	2919	inflorescence meristem receptor-like kinase 2	132	4.95824	47	2.4142	0.486906	-1.03828	0.0001069	down
AT2G02850.1	708	plantacyanin	113	17.4998	40	8.47103	0.484064	-1.04673	0.000394305	down
AT5G61480.1	3126	Leucine-rich repeat protein kinase family protein	235	8.24265	83	3.98106	0.482983	-1.04996	3.79574e-08	down
AT1G14430.1	1981	glyoxal oxidase-related protein	159	8.80037	56	4.23851	0.481629	-1.05401	1.10973e-05	down
AT3G22600.1	790	Bifunctional inhibitor/lipid-transfer protein/seed storage 2S albumin superfamily protein	148	20.5411	52	9.86929	0.480467	-1.05749	2.35918e-05	down
AT4G03210.1	1073	xyloglucan endotransglucosylase/hydrolase 9	817	83.4854	287	40.1044	0.480376	-1.05776	2.1898e-28	down
AT2G42840.1	1242	protodermal factor 1	2373	209.49	833	100.562	0.480031	-1.0588	8.47645e-83	down
AT1G57820.1	2154	Zinc finger (C3HC4-type RING finger) family protein	197	10.0279	69	4.80301	0.478966	-1.06201	5.12362e-07	down
AT1G75240.1	1608	homeobox protein 33	307	20.9334	107	9.97717	0.476614	-1.06911	6.84955e-11	down
AT5G16730.1	2879	Plant protein of unknown function (DUF827)	273	10.397	95	4.94757	0.475864	-1.07138	9.87916e-10	down
AT5G13320.1	1976	Auxin-responsive GH3 family protein	115	6.38115	40	3.03517	0.475646	-1.07204	0.000239562	down
AT4G14690.1	806	Chlorophyll A-B binding family protein	302	41.0828	105	19.5328	0.475449	-1.07264	9.03435e-11	down
AT1G56120.1	3144	Leucine-rich repeat transmembrane protein kinase	318	11.09	110	5.2459	0.473028	-1.08	1.83758e-11	down
AT3G08770.2	604	lipid transfer protein 6	648	117.632	224	55.6059	0.47271	-1.08097	2.646e-23	down
AT1G62360.1	1363	KNOX/ELK homeobox transcription factor	157	12.6297	54	5.94029	0.470344	-1.08821	6.8229e-06	down
AT1G11600.1	1771	cytochrome P450, family 77, subfamily B, polypeptide 1	111	6.87215	38	3.21718	0.468147	-1.09497	0.000241807	down
AT4G30250.1	1560	P-loop containing nucleoside triphosphate hydrolases superfamily protein	114	8.01251	39	3.74843	0.467823	-1.09597	0.000186915	down
AT2G03090.1	1358	expansin A15	249	20.1042	85	9.38488	0.466811	-1.09909	2.93871e-09	down
AT5G17760.1	1809	P-loop containing nucleoside triphosphate hydrolases superfamily protein	150	9.09161	51	4.22709	0.464944	-1.10487	8.8608e-06	down
AT2G32290.1	1853	beta-amylase 6	100	5.91715	34	2.75114	0.464944	-1.10487	0.000523153	down
AT4G29030.1	725	Putative membrane lipoprotein	914	138.228	310	64.1111	0.463807	-1.1084	2.74358e-34	down
AT1G13340.1	1479	Regulator of Vps4 activity in the MVB pathway protein	121	8.97027	41	4.15648	0.463362	-1.10979	8.7049e-05	down
AT1G20070.1	1114	unknown protein; FUNCTIONS IN: molecular_function unknown; INVOLVED IN: biological_process unknown; LOCATED IN: chloroplast; EXPRESSED IN: 20 plant structures; EXPRESSED DURING: 11 growth stages; Has 26 Blast hits to 26 proteins in 9 species: Archae - 0; Bacteria - 0; Metazoa - 0; Fungi - 2; Plants - 24; Viruses - 0; Other Eukaryotes - 0 (source: NCBI BLink).	272	26.7714	92	12.3826	0.462531	-1.11238	2.69987e-10	down
AT1G67260.1	1080	TCP family transcription factor	92	9.34011	31	4.30376	0.460782	-1.11784	0.000871824	down
AT2G27490.1	1061	dephospho-CoA kinase family	95	9.8174	32	4.52214	0.460626	-1.11833	0.000680171	down
AT1G34060.1	1603	Pyridoxal phosphate (PLP)-dependent transferases superfamily protein	217	14.8427	73	6.82809	0.460028	-1.1202	2.39275e-08	down
AT3G49780.1	433	phytosulfokine 4 precursor	182	46.0863	61	21.1228	0.458332	-1.12554	4.02881e-07	down
AT1G70710.1	1751	glycosyl hydrolase 9B1	502	31.4344	168	14.3858	0.457643	-1.1277	2.44768e-19	down
AT3G13980.1	1225	unknown protein; BEST Arabidopsis thaliana protein match is: unknown protein (TAIR:AT1G54200.1); Has 1485 Blast hits to 418 proteins in 98 species: Archae - 0; Bacteria - 6; Metazoa - 246; Fungi - 61; Plants - 107; Viruses - 6; Other Eukaryotes - 1059 (source: NCBI BLink).	102	9.12961	34	4.16153	0.455827	-1.13344	0.000312445	down
AT4G28250.1	1327	expansin B3	437	36.1076	145	16.3835	0.453741	-1.14006	3.96551e-17	down
AT1G21550.1	776	Calcium-binding EF-hand family protein	124	17.5206	41	7.92195	0.452151	-1.14512	4.03054e-05	down
AT3G51330.1	1774	Eukaryotic aspartyl protease family protein	197	12.1759	65	5.49376	0.4512	-1.14816	6.52446e-08	down
AT2G31970.1	4371	DNA repair-recombination protein (RAD50)	88	2.20745	29	0.99478	0.450647	-1.14993	0.000868153	down
AT3G25882.1	534	NIM1-interacting 2	110	22.586	36	10.1081	0.44754	-1.15991	0.000109905	down
AT2G42570.1	1394	TRICHOME BIREFRINGENCE-LIKE 39	104	8.1801	34	3.65701	0.447061	-1.16146	0.000184442	down
AT1G53070.1	1041	Legume lectin family protein	89	9.37405	29	4.17693	0.445584	-1.16623	0.000669629	down
AT3G54390.1	1341	sequence-specific DNA binding transcription factors	86	7.03166	28	3.13068	0.445227	-1.16739	0.000860679	down
AT5G01890.1	3499	Leucine-rich receptor-like protein kinase family protein	284	8.89944	92	3.94234	0.442987	-1.17466	1.04104e-11	down
AT1G70260.1	1463	nodulin MtN21 /EamA-like transporter family protein	196	14.6893	63	6.45663	0.439548	-1.18591	2.89522e-08	down
AT2G32240.1	4480	FUNCTIONS IN: molecular_function unknown; INVOLVED IN: response to cadmium ion; LOCATED IN: plasma membrane; EXPRESSED IN: 25 plant structures; EXPRESSED DURING: 13 growth stages; CONTAINS InterPro DOMAIN/s: Prefoldin (InterPro:IPR009053); BEST Arabidopsis thaliana protein match is: unknown protein (TAIR:AT1G05320.3); Has 470429 Blast hits to 168274 proteins in 4282 species: Archae - 6896; Bacter…	1085	26.5546	347	11.6134	0.437342	-1.19317	8.01708e-46	down
AT1G07400.1	816	HSP20-like chaperones superfamily protein	301	40.445	96	17.6397	0.43614	-1.19714	8.94041e-13	down
AT5G44180.1	5224	Homeodomain-like transcriptional regulator	185	3.8829	59	1.6934	0.436116	-1.19722	6.10957e-08	down
AT5G25090.1	722	early nodulin-like protein 13	91	13.8195	29	6.02241	0.435791	-1.19829	0.000389479	down
AT1G73590.1	2270	Auxin efflux carrier family protein	113	5.45809	36	2.37786	0.435658	-1.19873	4.98743e-05	down
AT5G22300.1	1441	nitrilase 4	399	30.3597	127	13.2145	0.435264	-1.20004	5.69028e-17	down
AT5G52640.1	2475	heat shock protein 90.1	1611	71.3688	512	31.0173	0.434606	-1.20222	6.47494e-69	down
AT3G23890.1	4824	topoisomerase II	148	3.3639	47	1.46083	0.434268	-1.20334	1.78215e-06	down
AT5G23940.1	1858	HXXXD-type acyl-transferase family protein	779	45.9706	247	19.9325	0.433592	-1.20559	2.02918e-33	down
AT5G63950.1	3577	chromatin remodeling 24	82	2.51352	26	1.08984	0.433592	-1.20559	0.000839411	down
AT1G55020.1	2800	lipoxygenase 1	120	4.69906	38	2.03486	0.433036	-1.20744	2.27613e-05	down
AT4G02290.1	1939	glycosyl hydrolase 9B13	446	25.22	141	10.9031	0.432321	-1.20983	3.22016e-19	down
AT3G23430.1	2713	phosphate 1	171	6.9109	54	2.98438	0.431836	-1.21144	1.67679e-07	down
AT3G22790.1	5537	Kinase interacting (KIP1-like) family protein	95	1.88121	30	0.812375	0.431836	-1.21144	0.000228838	down
AT5G03170.1	908	FASCICLIN-like arabinogalactan-protein 11	124	14.9735	39	6.44004	0.430095	-1.21727	1.34876e-05	down
AT3G55646.1	1022	unknown protein; FUNCTIONS IN: molecular_function unknown; INVOLVED IN: biological_process unknown; LOCATED IN: chloroplast; BEST Arabidopsis thaliana protein match is: unknown protein (TAIR:AT2G39855.2); Has 35333 Blast hits to 34131 proteins in 2444 species: Archae - 798; Bacteria - 22429; Metazoa - 974; Fungi - 991; Plants - 531; Viruses - 0; Other Eukaryotes - 9610 (source: NCBI BLink).	237	25.4264	74	10.8565	0.426977	-1.22777	1.6974e-10	down
AT1G05710.2	1200	basic helix-loop-helix (bHLH) DNA-binding superfamily protein	90	8.22336	28	3.49854	0.425439	-1.23298	0.000289679	down
AT2G36570.1	2308	Leucine-rich repeat protein kinase family protein	516	24.5133	160	10.3943	0.424025	-1.23778	4.79063e-23	down
AT3G54260.1	1245	TRICHOME BIREFRINGENCE-LIKE 36	118	10.392	36	4.33554	0.417198	-1.2612	1.25799e-05	down
AT1G20160.1	2405	Subtilisin-like serine endopeptidase family protein	82	3.73841	25	1.5586	0.416915	-1.26217	0.000468246	down
AT1G05570.1	6231	callose synthase 1	266	4.68071	81	1.94911	0.416414	-1.26391	2.63208e-12	down
AT3G16150.1	1280	N-terminal nucleophile aminohydrolases (Ntn hydrolases) superfamily protein	92	7.88072	28	3.27988	0.41619	-1.26469	0.000164971	down
AT1G12080.2	701	Vacuolar calcium-binding protein-related	369	57.716	112	23.9557	0.415062	-1.2686	3.95277e-17	down
AT2G04450.1	1311	nudix hydrolase homolog 6	246	20.5741	74	8.46328	0.411356	-1.28154	1.23168e-11	down
AT2G33435.1	3032	RNA-binding (RRM/RBD/RNP motifs) family protein	90	3.25463	27	1.33519	0.410245	-1.28544	0.000160016	down
AT5G15580.1	3540	longifolia1	177	5.48224	53	2.24482	0.409472	-1.28816	1.71675e-08	down
AT2G47500.1	3482	P-loop nucleoside triphosphate hydrolases superfamily protein with CH (Calponin Homology) domain	104	3.27486	31	1.33488	0.407615	-1.29472	3.31788e-05	down
AT5G60910.1	1113	AGAMOUS-like 8	98	9.65426	29	3.90672	0.404663	-1.30521	5.46847e-05	down
AT1G03820.1	860	unknown protein; FUNCTIONS IN: molecular_function unknown; INVOLVED IN: biological_process unknown; LOCATED IN: endomembrane system; EXPRESSED IN: 21 plant structures; EXPRESSED DURING: 13 growth stages; Has 1345 Blast hits to 1122 proteins in 102 species: Archae - 2; Bacteria - 28; Metazoa - 28; Fungi - 30; Plants - 109; Viruses - 0; Other Eukaryotes - 1148 (source: NCBI BLink).	192	24.4788	56	9.76336	0.398849	-1.32609	1.34025e-09	down
AT1G76540.1	1338	cyclin-dependent kinase B2;1	117	9.58778	34	3.81007	0.397388	-1.33138	4.99216e-06	down
AT1G59860.1	720	HSP20-like chaperones superfamily protein	69	10.5076	20	4.16493	0.396372	-1.33507	0.000922035	down
AT3G11340.1	1487	UDP-Glycosyltransferase superfamily protein	69	5.08776	20	2.01664	0.396372	-1.33507	0.000922035	down
AT5G17420.1	3368	Cellulose synthase family protein	69	2.24629	20	0.890364	0.396372	-1.33507	0.000922035	down
AT1G28290.1	1436	arabinogalactan protein 31	1101	84.0661	319	33.3078	0.39621	-1.33566	1.75409e-55	down
AT5G63580.1	1137	flavonol synthase 2	67	6.46104	19	2.50555	0.387793	-1.36664	0.000881799	down
AT1G73330.1	1000	drought-repressed 4	212	23.2447	60	8.99624	0.387023	-1.36951	4.10505e-11	down
AT2G42200.1	1501	squamosa promoter binding protein-like 9	92	6.7204	26	2.59718	0.386462	-1.3716	4.79535e-05	down
AT4G36520.1	4352	Chaperone DnaJ-domain superfamily protein	124	3.12407	35	1.20584	0.385983	-1.37339	1.18832e-06	down
AT1G22030.1	1316	CONTAINS InterPro DOMAIN/s: Protein BYPASS related (InterPro:IPR008511); BEST Arabidopsis thaliana protein match is: unknown protein (TAIR:AT1G77855.1); Has 99 Blast hits to 99 proteins in 17 species: Archae - 0; Bacteria - 0; Metazoa - 3; Fungi - 0; Plants - 96; Viruses - 0; Other Eukaryotes - 0 (source: NCBI BLink).	93	7.74846	26	2.96229	0.382307	-1.3872	3.54065e-05	down
AT5G34940.2	1815	glucuronidase 3	65	3.92667	18	1.48698	0.378687	-1.40092	0.000837953	down
AT5G22940.1	1956	FRA8 homolog	134	7.51145	37	2.83624	0.377588	-1.40511	2.11108e-07	down
AT4G19430.1	707	unknown protein; FUNCTIONS IN: molecular_function unknown; INVOLVED IN: biological_process unknown; LOCATED IN: chloroplast; EXPRESSED IN: 17 plant structures; EXPRESSED DURING: 13 growth stages; Has 30201 Blast hits to 17322 proteins in 780 species: Archae - 12; Bacteria - 1396; Metazoa - 17338; Fungi - 3422; Plants - 5037; Viruses - 0; Other Eukaryotes - 2996 (source: NCBI BLink).	80	12.4068	22	4.66566	0.376058	-1.41097	0.000125666	down
AT4G27260.1	2246	Auxin-responsive GH3 family protein	122	5.95577	33	2.203	0.369893	-1.43482	5.64049e-07	down
AT2G01610.1	904	Plant invertase/pectin methylesterase inhibitor superfamily protein	93	11.2798	25	4.1465	0.367603	-1.44378	1.80096e-05	down
AT1G49320.1	1154	unknown seed protein like 1	148	14.0619	39	5.06721	0.36035	-1.47253	1.0629e-08	down
AT1G73450.1	3721	Protein kinase superfamily protein	80	2.35732	21	0.846193	0.358964	-1.47809	6.32918e-05	down
AT2G47010.1	1938	unknown protein; FUNCTIONS IN: molecular_function unknown; INVOLVED IN: biological_process unknown; LOCATED IN: endomembrane system; EXPRESSED IN: 17 plant structures; EXPRESSED DURING: 10 growth stages; BEST Arabidopsis thaliana protein match is: unknown protein (TAIR:AT1G17030.1); Has 72 Blast hits to 72 proteins in 13 species: Archae - 0; Bacteria - 0; Metazoa - 0; Fungi - 0; Plants - 71; Viru…	80	4.5261	21	1.62471	0.358964	-1.47809	6.32918e-05	down
AT4G14010.1	550	ralf-like 32	73	14.5529	19	5.17965	0.35592	-1.49038	0.000137912	down
AT5G58650.1	439	plant peptide containing sulfated tyrosine 1	85	21.2296	22	7.51394	0.353937	-1.49844	2.65059e-05	down
AT1G08600.3	4853	P-loop containing nucleoside triphosphate hydrolases superfamily protein	193	4.36049	49	1.51389	0.347185	-1.52623	6.86335e-12	down
AT1G12570.1	2027	Glucose-methanol-choline (GMC) oxidoreductase family protein	168	9.08748	42	3.10674	0.34187	-1.54848	1.37826e-10	down
AT5G25475.4	1234	AP2/B3-like transcriptional factor family protein	60	5.33119	15	1.82258	0.34187	-1.54848	0.000478606	down
AT1G02205.3	2067	Fatty acid hydroxylase superfamily	1322	70.126	329	23.8652	0.340319	-1.55504	9.09826e-84	down
AT2G21050.1	1848	like AUXIN RESISTANT 2	262	15.5449	65	5.27377	0.339261	-1.55953	1.28557e-16	down
AT5G24200.1	1390	alpha/beta-Hydrolases superfamily protein	113	8.91357	28	3.02032	0.338845	-1.5613	2.64218e-07	down
AT1G02065.1	1609	squamosa promoter binding protein-like 8	74	5.04271	18	1.67736	0.332631	-1.58801	4.78492e-05	down
AT2G31320.1	3327	poly(ADP-ribose) polymerase 2	54	1.77963	13	0.585869	0.329209	-1.60293	0.000752629	down
AT1G05835.1	520	PHD finger protein	201	42.3819	48	13.8404	0.326563	-1.61457	2.04587e-13	down
AT4G28680.2	1814	L-tyrosine decarboxylase	76	4.59372	18	1.4878	0.323877	-1.62648	2.42421e-05	down
AT2G26695.1	654	Ran BP2/NZF zinc finger-like superfamily protein	55	9.22089	13	2.98041	0.323223	-1.6294	0.000535559	down
AT1G47395.1	375	unknown protein; FUNCTIONS IN: molecular_function unknown; INVOLVED IN: biological_process unknown; LOCATED IN: endomembrane system; BEST Arabidopsis thaliana protein match is: unknown protein (TAIR:AT1G47400.1); Has 9 Blast hits to 9 proteins in 2 species: Archae - 0; Bacteria - 0; Metazoa - 0; Fungi - 0; Plants - 9; Viruses - 0; Other Eukaryotes - 0 (source: NCBI BLink).	127	37.133	30	11.995	0.323027	-1.63027	1.1478e-08	down
AT1G25530.1	1643	Transmembrane amino acid transporter family protein	56	3.73713	13	1.18636	0.317451	-1.65539	0.000381246	down
AT5G57785.1	527	unknown protein; Has 30201 Blast hits to 17322 proteins in 780 species: Archae - 12; Bacteria - 1396; Metazoa - 17338; Fungi - 3422; Plants - 5037; Viruses - 0; Other Eukaryotes - 2996 (source: NCBI BLink).	91	18.933	21	5.97473	0.315573	-1.66396	1.72883e-06	down
AT3G52910.1	1480	growth-regulating factor 4	110	8.14928	25	2.53272	0.310791	-1.68598	6.59213e-08	down
AT2G35340.1	3369	helicase domain-containing protein	53	1.7249	12	0.53406	0.309619	-1.69144	0.000467402	down
AT4G18260.1	1804	Cytochrome b561/ferric reductase transmembrane protein family	115	6.98955	26	2.16096	0.30917	-1.69353	2.73737e-08	down
AT4G11211.1	483	unknown protein; Has 35333 Blast hits to 34131 proteins in 2444 species: Archae - 798; Bacteria - 22429; Metazoa - 974; Fungi - 991; Plants - 531; Viruses - 0; Other Eukaryotes - 9610 (source: NCBI BLink).	208	47.2176	47	14.5902	0.308998	-1.69433	7.31717e-15	down
AT5G12020.1	702	17.6 kDa class II heat shock protein	116	18.1179	26	5.55323	0.306505	-1.70602	1.90389e-08	down
AT4G37900.1	2428	Protein of unknown function (duplicated DUF1399)	67	3.02562	15	0.926301	0.306153	-1.70768	4.56589e-05	down
AT5G37300.1	1652	O-acyltransferase (WSD1-like) family protein	161	10.6857	36	3.2674	0.305772	-1.70947	1.10664e-11	down
AT5G57685.1	864	glutamine dumper 3	211	26.7767	47	8.15631	0.304605	-1.71499	2.46936e-15	down
AT1G60060.1	1464	Serine/threonine-protein kinase WNK (With No Lysine)-related	99	7.41451	22	2.25316	0.303885	-1.7184	2.44361e-07	down
AT5G66600.4	2414	Protein of unknown function, DUF547	54	2.4527	12	0.745339	0.303885	-1.7184	0.000330768	down
AT1G06350.1	1150	Fatty acid desaturase family protein	121	11.5365	26	3.38989	0.293839	-1.7669	3.15179e-09	down
AT1G63710.1	1765	cytochrome P450, family 86, subfamily A, polypeptide 7	70	4.34852	15	1.27425	0.293032	-1.77087	1.57903e-05	down
AT2G38080.1	2021	Laccase/Diphenol oxidase family protein	90	4.88275	19	1.4096	0.288691	-1.7924	4.34493e-07	down
AT2G14247.1	488	Expressed protein	100	22.4682	21	6.45222	0.287171	-1.80002	7.07877e-08	down
AT4G12400.2	2006	stress-inducible protein, putative	196	10.7131	39	2.91503	0.272101	-1.87779	3.88443e-16	down
AT1G04660.1	1288	glycine-rich protein	71	6.04409	14	1.62975	0.269644	-1.89087	4.50342e-06	down
AT4G30290.1	1127	xyloglucan endotransglucosylase/hydrolase 19	72	7.00482	14	1.86258	0.265899	-1.91105	3.10163e-06	down
AT1G47400.1	470	unknown protein; BEST Arabidopsis thaliana protein match is: unknown protein (TAIR:AT1G47395.1); Has 11 Blast hits to 11 proteins in 2 species: Archae - 0; Bacteria - 0; Metazoa - 0; Fungi - 0; Plants - 11; Viruses - 0; Other Eukaryotes - 0 (source: NCBI BLink).	211	49.2235	41	13.0796	0.265719	-1.91203	8.47271e-18	down
AT1G02450.1	541	NIM1-interacting 1	93	18.8484	18	4.98867	0.264674	-1.91771	5.64804e-08	down
AT1G03780.3	2539	targeting protein for XKLP2	52	2.24558	10	0.590537	0.262977	-1.92699	0.000109846	down
AT1G19250.1	1745	flavin-dependent monooxygenase 1	58	3.64436	11	0.945164	0.25935	-1.94703	3.1031e-05	down
AT3G19050.1	8598	phragmoplast orienting kinesin 2	90	1.14771	17	0.296457	0.258302	-1.95287	6.51477e-08	down
AT1G02190.1	2173	Fatty acid hydroxylase superfamily	53	2.67426	10	0.690001	0.258015	-1.95447	7.60897e-05	down
AT5G62730.1	1770	Major facilitator superfamily protein	85	5.26543	16	1.35537	0.257408	-1.95787	1.61071e-07	down
AT5G03545.1	695	Expressed in response to phosphate starvation, this response is enhanced by the presence of IAA.	240	37.863	45	9.70817	0.256403	-1.96352	5.58862e-21	down
AT3G22400.1	2977	PLAT/LH2 domain-containing lipoxygenase family protein	75	2.7623	14	0.705113	0.255263	-1.96994	1.0059e-06	down
AT2G29500.1	715	HSP20-like chaperones superfamily protein	119	18.2486	22	4.61346	0.252812	-1.98386	1.38122e-10	down
AT3G28345.1	3891	ABC transporter family protein	50	1.40895	9	0.34681	0.246147	-2.02241	8.69664e-05	down
AT5G51600.1	2550	Microtubule associated protein (MAP65/ASE1) family protein	39	1.67692	7	0.411593	0.245445	-2.02653	0.00077124	down
AT1G57750.1	1729	cytochrome P450, family 96, subfamily A, polypeptide 15	268	16.9953	48	4.16252	0.244922	-2.0296	1.86079e-24	down
AT3G46230.1	724	heat shock protein 17.4	107	16.2044	19	3.93482	0.242824	-2.04202	6.75743e-10	down
AT5G44620.1	1708	cytochrome P450, family 706, subfamily A, polypeptide 3	46	2.95296	8	0.702282	0.237823	-2.07204	0.000143895	down
AT5G60930.1	3885	P-loop containing nucleoside triphosphate hydrolases superfamily protein	58	1.63691	10	0.385939	0.235773	-2.08453	1.1285e-05	down
AT4G21650.1	2439	Subtilase family protein	750	33.7161	129	7.93026	0.235207	-2.088	3.43682e-71	down
AT4G21760.1	1687	beta-glucosidase 47	64	4.15961	11	0.977659	0.235036	-2.08905	3.15499e-06	down
AT5G33370.1	1500	GDSL-like Lipase/Acylhydrolase superfamily protein	563	41.1534	96	9.59599	0.233176	-2.10051	7.99279e-54	down
AT1G15520.1	4558	pleiotropic drug resistance 12	153	3.68049	26	0.855281	0.232383	-2.10543	1.21482e-14	down
AT4G08150.1	1822	KNOTTED-like from Arabidopsis thaliana	250	15.0446	41	3.374	0.224267	-2.15671	1.18759e-24	down
AT3G28500.1	635	60S acidic ribosomal protein family	55	9.4968	9	2.1251	0.22377	-2.15991	1.24011e-05	down
AT2G19910.1	2979	RNA-dependent RNA polymerase family protein	44	1.61946	7	0.35232	0.217554	-2.20055	0.000106026	down
AT1G66960.1	2639	Terpenoid cyclases family protein	33	1.37108	5	0.28408	0.207194	-2.27094	0.000921144	down
AT5G20740.1	847	Plant invertase/pectin methylesterase inhibitor superfamily protein	205	26.5374	31	5.48767	0.20679	-2.27376	1.41382e-21	down
AT1G19830.1	718	SAUR-like auxin-responsive protein family	35	5.3448	5	1.04413	0.195355	-2.35583	0.000402526	down
AT1G21525.1	563	pseudogene of unknown protein	35	6.81629	5	1.33159	0.195355	-2.35583	0.000402526	down
AT1G13609.1	380	Defensin-like (DEFL) family protein	126	36.3559	18	7.10229	0.195355	-2.35583	7.69364e-14	down
AT1G72230.1	918	Cupredoxin superfamily protein	330	39.4148	46	7.5132	0.190619	-2.39124	6.09201e-37	down
AT3G56980.1	843	basic helix-loop-helix (bHLH) DNA-binding superfamily protein	110	14.3072	15	2.66792	0.186475	-2.42295	1.64367e-12	down
AT5G12030.1	631	heat shock protein 17.6A	133	23.1106	18	4.27713	0.185073	-2.43384	3.59e-15	down
AT5G59310.1	630	lipid transfer protein 4	356	61.958	47	11.1858	0.180538	-2.46962	2.2931e-41	down
AT1G35290.1	849	Thioesterase superfamily protein	38	4.90754	5	0.883023	0.179932	-2.47448	0.000113229	down
AT3G15400.1	1554	anther 20	109	7.69066	14	1.35079	0.17564	-2.50931	6.7922e-13	down
AT5G59320.1	681	lipid transfer protein 3	196	31.5571	25	5.50431	0.174424	-2.51933	2.94288e-23	down
AT3G02885.1	640	GAST1 protein homolog 5	32	5.48224	4	0.937108	0.170935	-2.54848	0.000401239	down
AT5G38000.1	1209	Zinc-binding dehydrogenase family protein	33	2.99279	4	0.496071	0.165755	-2.59287	0.000260775	down
AT5G04890.1	1209	HSP20-like chaperones superfamily protein	34	3.08348	4	0.496071	0.16088	-2.63594	0.000167981	down
AT3G56970.1	912	basic helix-loop-helix (bHLH) DNA-binding superfamily protein	171	20.5584	20	3.2881	0.159939	-2.6444	2.07215e-21	down
AT5G60490.1	976	FASCICLIN-like arabinogalactan-protein 12	103	11.5711	12	1.84349	0.159318	-2.65002	6.12102e-13	down
AT2G13810.1	1535	AGD2-like defense response protein 1	52	3.71435	6	0.586074	0.157786	-2.66396	1.05229e-06	down
AT2G41240.1	729	basic helix-loop-helix protein 100	158	23.7639	18	3.70216	0.155789	-2.68233	4.30289e-20	down
AT2G42800.1	1649	receptor like protein 29	124	8.24497	14	1.27297	0.154393	-2.69532	7.56182e-16	down
AT3G12870.1	621	unknown protein; BEST Arabidopsis thaliana protein match is: unknown protein (TAIR:AT5G56120.1); Has 70 Blast hits to 70 proteins in 12 species: Archae - 0; Bacteria - 0; Metazoa - 0; Fungi - 0; Plants - 70; Viruses - 0; Other Eukaryotes - 0 (source: NCBI BLink).	27	4.76717	3	0.724335	0.151942	-2.7184	0.000895717	down
AT3G57965.1	1429	Potential natural antisense gene, locus overlaps with AT3G57970	27	2.07167	3	0.314774	0.151942	-2.7184	0.000895717	down
AT1G77270.1	2520	unknown protein; BEST Arabidopsis thaliana protein match is: unknown protein (TAIR:AT3G07730.1); Has 428 Blast hits to 388 proteins in 92 species: Archae - 0; Bacteria - 31; Metazoa - 189; Fungi - 10; Plants - 97; Viruses - 0; Other Eukaryotes - 101 (source: NCBI BLink).	28	1.21828	3	0.178497	0.146516	-2.77087	0.000575719	down
AT3G13610.1	1355	2-oxoglutarate (2OG) and Fe(II)-dependent oxygenase superfamily protein	28	2.26572	3	0.331965	0.146516	-2.77087	0.000575719	down
AT5G37940.1	1224	Zinc-binding dehydrogenase family protein	118	10.5703	12	1.46997	0.139066	-2.84616	5.85755e-16	down
AT5G20240.1	1095	K-box region and MADS-box transcription factor family protein	30	3.00397	3	0.410787	0.136748	-2.87041	0.00023366	down
AT2G42990.1	1441	GDSL-like Lipase/Acylhydrolase superfamily protein	41	3.11967	4	0.416204	0.133413	-2.90603	7.57298e-06	down
AT5G51950.1	1991	Glucose-methanol-choline (GMC) oxidoreductase family protein	64	3.52449	6	0.451845	0.128201	-2.96352	4.48976e-09	down
AT4G23680.1	751	Polyketide cyclase/dehydrase and lipid transport superfamily protein	130	18.9798	12	2.3958	0.126229	-2.98588	1.94652e-18	down
AT1G02050.1	1312	Chalcone and stilbene synthase family protein	34	2.84141	3	0.342844	0.12066	-3.05098	3.79617e-05	down
AT1G65310.1	1049	xyloglucan endotransglucosylase/hydrolase 17	34	3.55379	3	0.428801	0.12066	-3.05098	3.79617e-05	down
AT5G22430.1	931	Pollen Ole e 1 allergen and extensin family protein	395	46.5196	34	5.47569	0.117707	-3.08672	6.29358e-58	down
AT2G20870.1	725	cell wall protein precursor, putative	583	88.1696	41	8.47921	0.0961694	-3.37828	1.07372e-92	down
AT1G27710.1	879	Glycine-rich protein family	48	5.98743	3	0.511731	0.0854676	-3.54848	5.2499e-08	down
AT5G13170.1	1303	senescence-associated gene 29	76	6.39525	4	0.460283	0.0719727	-3.79641	3.64743e-13	down
AT1G44970.1	1286	Peroxidase superfamily protein	20	1.70521	1	0.116592	0.0683741	-3.87041	0.000850316	down
AT1G67030.1	970	zinc finger protein 6	20	2.26072	1	0.154575	0.0683741	-3.87041	0.000850316	down
AT2G46880.1	1577	purple acid phosphatase 14	20	1.39055	1	0.0950776	0.0683741	-3.87041	0.000850316	down
AT1G03170.1	1053	Protein of unknown function (DUF3049)	23	2.3949	1	0.142391	0.0594557	-4.07204	0.000199875	down
AT1G58430.1	1313	GDSL-like Lipase/Acylhydrolase family protein	55	4.59289	2	0.228389	0.0497266	-4.32984	2.43306e-10	down
AT5G48560.1	1931	basic helix-loop-helix (bHLH) DNA-binding superfamily protein	29	1.64666	1	0.0776475	0.0471546	-4.40646	1.13791e-05	down
AT3G29370.1	520	unknown protein; BEST Arabidopsis thaliana protein match is: unknown protein (TAIR:AT5G39240.1); Has 16 Blast hits to 16 proteins in 5 species: Archae - 0; Bacteria - 0; Metazoa - 0; Fungi - 0; Plants - 16; Viruses - 0; Other Eukaryotes - 0 (source: NCBI BLink).	18	3.7954	0	0	0.0379856	-4.7184	0.000867761	down
AT3G63095.1	753	Tetratricopeptide repeat (TPR)-like superfamily protein	18	2.62099	0	0	0.0379856	-4.7184	0.000867761	down
AT5G16920.1	1118	Fasciclin-like arabinogalactan family protein	18	1.7653	0	0	0.0379856	-4.7184	0.000867761	down
AT5G16960.1	1323	Zinc-binding dehydrogenase family protein	18	1.49177	0	0	0.0379856	-4.7184	0.000867761	down
AT2G19070.1	1530	spermidine hydroxycinnamoyl transferase	24	1.71992	0	0	0.0284892	-5.13344	5.19069e-05	down
AT1G20130.1	1897	GDSL-like Lipase/Acylhydrolase superfamily protein	98	5.66431	2	0.158078	0.0279078	-5.16319	1.52423e-19	down
AT1G67990.1	859	S-adenosyl-L-methionine-dependent methyltransferases superfamily protein	27	3.44634	0	0	0.0253237	-5.30337	1.307e-05	down
AT4G28395.1	768	Bifunctional inhibitor/lipid-transfer protein/seed storage 2S albumin superfamily protein	29	4.14023	0	0	0.0235773	-5.40646	5.27849e-06	down
AT1G66850.1	477	Bifunctional inhibitor/lipid-transfer protein/seed storage 2S albumin superfamily protein	30	6.8959	0	0	0.0227914	-5.45537	3.35348e-06	down
AT5G07560.1	754	glycine-rich protein 20	35	5.08961	0	0	0.0195355	-5.67776	3.44814e-07	down
AT1G75910.1	1296	extracellular lipase 4	43	3.63791	0	0	0.015901	-5.97474	9.80585e-09	down
AT3G51590.1	544	lipid transfer protein 12	46	9.27144	0	0	0.0148639	-6.07204	2.58868e-09	down
AT3G25050.1	1092	xyloglucan endotransglucosylase/hydrolase 3	49	4.91996	0	0	0.0139539	-6.16319	6.77239e-10	down
AT5G07550.1	650	glycine-rich protein 19	63	10.6271	0	0	0.010853	-6.52576	1.54192e-12	down
AT1G68875.1	713	unknown protein; FUNCTIONS IN: molecular_function unknown; INVOLVED IN: biological_process unknown; LOCATED IN: endomembrane system; EXPRESSED IN: petal, leaf whorl, sepal, flower, stamen; EXPRESSED DURING: 4 anthesis, petal differentiation and expansion stage; Has 4 Blast hits to 4 proteins in 2 species: Archae - 0; Bacteria - 0; Metazoa - 0; Fungi - 0; Plants - 4; Viruses - 0; Other Eukaryotes …	82	12.6099	0	0	0.0083383	-6.90603	5.48846e-16	down
AT1G75940.1	1878	Glycosyl hydrolase superfamily protein	103	6.01353	0	0	0.00663826	-7.23498	1.14707e-19	down
AT5G07530.1	1868	glycine rich protein 17	123	7.21965	0	0	0.00555887	-7.49099	4.86618e-23	down
