# Supplementary material for: Ectopic Overexpression of SsCBF1, a CRT/DRE-Binding Factor from the Nightshade Plant Solanum lycopersicoides, Confers Freezing and Salt Tolerance in Transgenic Arabidopsis
Source: PLoS One. 2013 Jun 3;8(6):e61810. doi: 10.1371/journal.pone.0061810 (PMC3670921; doi:10.1371/journal.pone.0061810)
Supplement: Table S3 — Pathways and Gene Ontology (GO) analysis of the RNA-seq data. (XLS) [file pone.0061810.s003.xls]

## Sheet: SsCBF1-#11-Pathway
1	2	result		1	2	result
Lipid Metabolism	AT1G02205.3	down		Nucleotide Metabolism	AT1G14250.1	up
Folding, Sorting and Degradation	AT1G07400.1	down		Infectious Diseases	AT1G14250.1	up
Xenobiotics Biodegradation and Metabolism	AT1G11600.1	down		Signal Transduction	AT1G17380.1	up
Metabolism of Terpenoids and Polyketides	AT1G11600.1	down		Environmental Adaptation	AT1G17380.1	up
Biosynthesis of Other Secondary Metabolites	AT1G11600.1	down		Signal Transduction	AT1G19180.1	up
Signal Transduction	AT1G19830.1	down		Environmental Adaptation	AT1G19180.1	up
Environmental Adaptation	AT1G21550.1	down		Metabolism of Cofactors and Vitamins	AT1G19670.1	up
Energy Metabolism	AT1G44970.1	down		Lipid Metabolism	AT1G43800.1	up
Biosynthesis of Other Secondary Metabolites	AT1G44970.1	down		Metabolism of Terpenoids and Polyketides	AT1G52400.1	up
Amino Acid Metabolism	AT1G44970.1	down		Signal Transduction	AT1G72450.1	up
Lipid Metabolism	AT1G55020.1	down		Environmental Adaptation	AT1G72450.1	up
Lipid Metabolism	AT1G57750.1	down		Amino Acid Metabolism	AT2G19590.1	up
Folding, Sorting and Degradation	AT1G59860.1	down		Carbohydrate Metabolism	AT3G09940.1	up
Lipid Metabolism	AT1G63710.1	down		Carbohydrate Metabolism	AT3G12500.1	up
Biosynthesis of Other Secondary Metabolites	AT1G67990.1	down		Lipid Metabolism	AT3G25770.1	up
Amino Acid Metabolism	AT2G13810.1	down		Lipid Metabolism	AT3G25780.1	up
Signal Transduction	AT2G21050.1	down		Xenobiotics Biodegradation and Metabolism	AT3G26290.1	up
Metabolism of Cofactors and Vitamins	AT2G27490.1	down		Metabolism of Terpenoids and Polyketides	AT3G26290.1	up
Folding, Sorting and Degradation	AT2G29500.1	down		Biosynthesis of Other Secondary Metabolites	AT3G26290.1	up
Replication and Repair	AT2G31320.1	down		Amino Acid Metabolism	AT3G49110.1	up
Replication and Repair	AT2G31970.1	down		Biosynthesis of Other Secondary Metabolites	AT3G49110.1	up
Lipid Metabolism	AT3G10570.1	down		Energy Metabolism	AT3G49110.1	up
Lipid Metabolism	AT3G22400.1	down		Amino Acid Metabolism	AT4G11290.1	up
Membrane Transport	AT3G28345.1	down		Energy Metabolism	AT4G11290.1	up
Digestive System	AT3G28345.1	down		Biosynthesis of Other Secondary Metabolites	AT4G11290.1	up
Translation	AT3G28500.1	down		Transport and Catabolism	AT4G17470.1	up
Carbohydrate Metabolism	AT3G53190.1	down		Lipid Metabolism	AT4G17470.1	up
Signal Transduction	AT4G27260.1	down		Amino Acid Metabolism	AT4G18440.1	up
Amino Acid Metabolism	AT4G28680.2	down		Nucleotide Metabolism	AT4G18440.1	up
Biosynthesis of Other Secondary Metabolites	AT4G28680.2	down		Metabolism of Terpenoids and Polyketides	AT4G37410.1	up
Lipid Metabolism	AT4G33790.1	down		Xenobiotics Biodegradation and Metabolism	AT4G37410.1	up
Transport and Catabolism	AT4G33790.1	down		Biosynthesis of Other Secondary Metabolites	AT4G37410.1	up
Signal Transduction	AT5G13320.1	down		Energy Metabolism	AT5G11670.1	up
Metabolism of Other Amino Acids	AT5G22300.1	down		Carbohydrate Metabolism	AT5G11670.1	up
Lipid Metabolism	AT5G37300.1	down		Signal Transduction	AT5G17490.1	up
Endocrine System	AT5G52640.1	down		Carbohydrate Metabolism	AT5G24420.1	up
Immune System	AT5G52640.1	down		Signal Transduction	AT5G47220.1	up
Folding, Sorting and Degradation	AT5G52640.1	down		Amino Acid Metabolism	AT5G61160.1	up
Cancers	AT5G52640.1	down		Biosynthesis of Other Secondary Metabolites	AT5G64120.1	up
Environmental Adaptation	AT5G52640.1	down		Energy Metabolism	AT5G64120.1	up
				Amino Acid Metabolism	AT5G64120.1	up

## Sheet: SsCBF1-#11-GO
1	2				1	2
AT1G02065.1	cell differentiation	down	process		AT1G06160.1	macromolecule metabolism	up	process
AT1G02065.1	regulation of biological process	down	process		AT1G06160.1	transcription regulator activity	up	function
AT1G02065.1	cellular process	down	process		AT1G06160.1	regulation of biological process	up	process
AT1G02065.1	nucleobase, nucleoside, nucleotide and nucleic acid metabolism	down	process		AT1G06160.1	response to stimulus	up	process
AT1G02065.1	development	down	process		AT1G06160.1	cellular process	up	process
AT1G02065.1	intracellular	down	component		AT1G06160.1	nucleobase, nucleoside, nucleotide and nucleic acid metabolism	up	process
AT1G02065.1	cytoplasm	down	component		AT1G06160.1	cell communication	up	process
AT1G02065.1	binding(other binding)	down	function		AT1G06160.1	intracellular	up	component
AT1G02065.1	cell	down	component		AT1G06160.1	nucleus	up	component
AT1G02065.1	nucleus	down	component		AT1G06160.1	cell	up	component
AT1G02065.1	nucleic acid binding	down	function		AT1G06160.1	nucleic acid binding	up	function
AT1G05570.1	transferase activity	down	function		AT1G08890.1	transport	up	process
AT1G05570.1	macromolecule metabolism	down	process		AT1G08890.1	membrane	up	component
AT1G05570.1	regulation of biological process	down	process		AT1G08890.1	cytoplasm	up	component
AT1G05570.1	cellular process	down	process		AT1G08890.1	intracellular	up	component
AT1G05570.1	biosynthesis	down	process		AT1G08890.1	cell	up	component
AT1G05570.1	membrane	down	component		AT1G08890.1	transporter activity	up	function
AT1G05570.1	cytoplasm	down	component		AT1G17380.1	response to stimulus	up	process
AT1G05570.1	intracellular	down	component		AT1G17380.1	regulation of biological process	up	process
AT1G05570.1	cell	down	component		AT1G17380.1	cellular process	up	process
AT1G05570.1	catalytic activity	down	function		AT1G17380.1	nucleobase, nucleoside, nucleotide and nucleic acid metabolism	up	process
AT1G06350.1	oxidoreductase activity	down	function		AT1G17380.1	intracellular	up	component
AT1G06350.1	cellular process	down	process		AT1G17380.1	protein binding	up	function
AT1G06350.1	biosynthesis	down	process		AT1G17380.1	cell	up	component
AT1G06350.1	metabolism	down	process		AT1G17380.1	nucleus	up	component
AT1G06350.1	intracellular	down	component		AT1G19180.1	regulation of biological process	up	process
AT1G06350.1	membrane	down	component		AT1G19180.1	response to stimulus	up	process
AT1G06350.1	cytoplasm	down	component		AT1G19180.1	cellular process	up	process
AT1G06350.1	cell	down	component		AT1G19180.1	development	up	process
AT1G06350.1	catalytic activity	down	function		AT1G19180.1	nucleobase, nucleoside, nucleotide and nucleic acid metabolism	up	process
AT1G07400.1	response to stimulus	down	process		AT1G19180.1	cell communication	up	process
AT1G07400.1	intracellular	down	component		AT1G19180.1	intracellular	up	component
AT1G07400.1	cytoplasm	down	component		AT1G19180.1	protein binding	up	function
AT1G07400.1	cell	down	component		AT1G19180.1	cell	up	component
AT1G08010.1	macromolecule metabolism	down	process		AT1G19180.1	nucleus	up	component
AT1G08010.1	transcription regulator activity	down	function		AT1G19670.1	hydrolase activity	up	function
AT1G08010.1	regulation of biological process	down	process		AT1G19670.1	response to stimulus	up	process
AT1G08010.1	cellular process	down	process		AT1G19670.1	cellular process	up	process
AT1G08010.1	nucleobase, nucleoside, nucleotide and nucleic acid metabolism	down	process		AT1G19670.1	catabolism	up	process
AT1G08010.1	intracellular	down	component		AT1G19670.1	metabolism	up	process
AT1G08010.1	binding(other binding)	down	function		AT1G19670.1	intracellular	up	component
AT1G08010.1	cell	down	component		AT1G19670.1	cytoplasm	up	component
AT1G08010.1	nucleus	down	component		AT1G19670.1	cell	up	component
AT1G08010.1	nucleic acid binding	down	function		AT1G19670.1	catalytic activity	up	function
AT1G12570.1	oxidoreductase activity	down	function		AT1G43800.1	oxidoreductase activity	up	function
AT1G12570.1	development	down	process		AT1G43800.1	cellular process	up	process
AT1G12570.1	cell communication	down	process		AT1G43800.1	metabolism	up	process
AT1G12570.1	cellular process	down	process		AT1G43800.1	biosynthesis	up	process
AT1G12570.1	metabolism	down	process		AT1G43800.1	cytoplasm	up	component
AT1G12570.1	binding(other binding)	down	function		AT1G43800.1	binding(other binding)	up	function
AT1G12570.1	catalytic activity	down	function		AT1G43800.1	intracellular	up	component
AT1G13609.1	response to stimulus	down	process		AT1G43800.1	cell	up	component
AT1G13609.1	extracellular	down	component		AT1G43800.1	catalytic activity	up	function
AT1G15520.1	hydrolase activity	down	function		AT1G44350.1	hydrolase activity	up	function
AT1G15520.1	response to stimulus	down	process		AT1G44350.1	regulation of biological process	up	process
AT1G15520.1	transport	down	process		AT1G44350.1	response to stimulus	up	process
AT1G15520.1	membrane	down	component		AT1G44350.1	metabolism	up	process
AT1G15520.1	cell	down	component		AT1G44350.1	protein binding	up	function
AT1G15520.1	binding(other binding)	down	function		AT1G44350.1	catalytic activity	up	function
AT1G15520.1	catalytic activity	down	function		AT1G48100.1	hydrolase activity	up	function
AT1G18630.1	nucleic acid binding	down	function		AT1G48100.1	external encapsulating structure	up	component
AT1G18630.1	binding(other binding)	down	function		AT1G48100.1	macromolecule metabolism	up	process
AT1G19250.1	oxidoreductase activity	down	function		AT1G48100.1	cellular process	up	process
AT1G19250.1	cell differentiation	down	process		AT1G48100.1	extracellular	up	component
AT1G19250.1	regulation of biological process	down	process		AT1G48100.1	cell	up	component
AT1G19250.1	response to stimulus	down	process		AT1G48100.1	catalytic activity	up	function
AT1G19250.1	cellular process	down	process		AT1G52030.2	response to stimulus	up	process
AT1G19250.1	cell communication	down	process		AT1G52030.2	cellular process	up	process
AT1G19250.1	cytoplasm	down	component		AT1G52030.2	development	up	process
AT1G19250.1	cell death	down	process		AT1G52030.2	binding(other binding)	up	function
AT1G19250.1	membrane	down	component		AT1G52040.1	response to stimulus	up	process
AT1G19250.1	binding(other binding)	down	function		AT1G52040.1	intracellular	up	component
AT1G19250.1	intracellular	down	component		AT1G52040.1	cytoplasm	up	component
AT1G19250.1	cell	down	component		AT1G52040.1	binding(other binding)	up	function
AT1G19250.1	catalytic activity	down	function		AT1G52040.1	cell	up	component
AT1G20130.1	hydrolase activity	down	function		AT1G52040.1	nucleus	up	component
AT1G20130.1	metabolism	down	process		AT1G52400.1	hydrolase activity	up	function
AT1G20130.1	catalytic activity	down	function		AT1G52400.1	macromolecule metabolism	up	process
AT1G20130.1	structural molecule activity	down	function		AT1G52400.1	response to stimulus	up	process
AT1G21550.1	protein binding	down	function		AT1G52400.1	regulation of biological process	up	process
AT1G21550.1	binding(other binding)	down	function		AT1G52400.1	cellular process	up	process
AT1G25530.1	transport	down	process		AT1G52400.1	cell communication	up	process
AT1G25530.1	membrane	down	component		AT1G52400.1	intracellular	up	component
AT1G25530.1	cell	down	component		AT1G52400.1	cytoplasm	up	component
AT1G44970.1	oxidoreductase activity	down	function		AT1G52400.1	binding(other binding)	up	function
AT1G44970.1	response to stimulus	down	process		AT1G52400.1	cell	up	component
AT1G44970.1	cellular process	down	process		AT1G52400.1	nucleus	up	component
AT1G44970.1	metabolism	down	process		AT1G52400.1	catalytic activity	up	function
AT1G44970.1	catabolism	down	process		AT1G54010.1	hydrolase activity	up	function
AT1G44970.1	extracellular	down	component		AT1G54010.1	metabolism	up	process
AT1G44970.1	antioxidant activity	down	function		AT1G54010.1	catabolism	up	process
AT1G44970.1	binding(other binding)	down	function		AT1G54010.1	intracellular	up	component
AT1G44970.1	catalytic activity	down	function		AT1G54010.1	membrane	up	component
AT1G55020.1	oxidoreductase activity	down	function		AT1G54010.1	cytoplasm	up	component
AT1G55020.1	response to stimulus	down	process		AT1G54010.1	protein binding	up	function
AT1G55020.1	cellular process	down	process		AT1G54010.1	extracellular	up	component
AT1G55020.1	development	down	process		AT1G54010.1	cell	up	component
AT1G55020.1	metabolism	down	process		AT1G54010.1	catalytic activity	up	function
AT1G55020.1	biosynthesis	down	process		AT1G54020.2	hydrolase activity	up	function
AT1G55020.1	intracellular	down	component		AT1G54020.2	metabolism	up	process
AT1G55020.1	cytoplasm	down	component		AT1G54020.2	catabolism	up	process
AT1G55020.1	cell	down	component		AT1G54020.2	intracellular	up	component
AT1G55020.1	catalytic activity	down	function		AT1G54020.2	cytoplasm	up	component
AT1G55020.1	binding(other binding)	down	function		AT1G54020.2	extracellular	up	component
AT1G56120.1	transferase activity	down	function		AT1G54020.2	cell	up	component
AT1G56120.1	protein metabolism	down	process		AT1G54020.2	catalytic activity	up	function
AT1G56120.1	cellular process	down	process		AT1G60190.1	ligase activity	up	function
AT1G56120.1	membrane	down	component		AT1G60190.1	protein metabolism	up	process
AT1G56120.1	kinase activity	down	function		AT1G60190.1	cellular process	up	process
AT1G56120.1	protein binding	down	function		AT1G60190.1	intracellular	up	component
AT1G56120.1	cell	down	component		AT1G60190.1	binding(other binding)	up	function
AT1G56120.1	catalytic activity	down	function		AT1G60190.1	protein binding	up	function
AT1G56120.1	receptor activity	down	function		AT1G60190.1	cell	up	component
AT1G56120.1	signal transducer activity	down	function		AT1G60190.1	catalytic activity	up	function
AT1G56120.1	binding(other binding)	down	function		AT1G62570.1	oxidoreductase activity	up	function
AT1G58430.1	hydrolase activity	down	function		AT1G62570.1	macromolecule metabolism	up	process
AT1G58430.1	catabolism	down	process		AT1G62570.1	biosynthesis	up	process
AT1G58430.1	metabolism	down	process		AT1G62570.1	binding(other binding)	up	function
AT1G58430.1	extracellular	down	component		AT1G62570.1	catalytic activity	up	function
AT1G58430.1	catalytic activity	down	function		AT1G66370.1	regulation of biological process	up	process
AT1G59860.1	protein metabolism	down	process		AT1G66370.1	response to stimulus	up	process
AT1G59860.1	macromolecule metabolism	down	process		AT1G66370.1	cellular process	up	process
AT1G59860.1	response to stimulus	down	process		AT1G66370.1	nucleobase, nucleoside, nucleotide and nucleic acid metabolism	up	process
AT1G59860.1	cellular process	down	process		AT1G66370.1	amino acid and derivative metabolism	up	process
AT1G59860.1	intracellular	down	component		AT1G66370.1	development	up	process
AT1G59860.1	cytoplasm	down	component		AT1G66370.1	biosynthesis	up	process
AT1G59860.1	cell	down	component		AT1G66370.1	intracellular	up	component
AT1G62360.1	regulation of biological process	down	process		AT1G66370.1	nucleus	up	component
AT1G62360.1	macromolecule metabolism	down	process		AT1G66370.1	cell	up	component
AT1G62360.1	cell differentiation	down	process		AT1G66370.1	nucleic acid binding	up	function
AT1G62360.1	transcription regulator activity	down	function		AT1G72260.1	response to stimulus	up	process
AT1G62360.1	cellular process	down	process		AT1G72260.1	cellular process	up	process
AT1G62360.1	nucleobase, nucleoside, nucleotide and nucleic acid metabolism	down	process		AT1G72260.1	cell communication	up	process
AT1G62360.1	development	down	process		AT1G72260.1	pathogenesis	up	process
AT1G62360.1	biosynthesis	down	process		AT1G72260.1	extracellular	up	component
AT1G62360.1	metabolism	down	process		AT1G72450.1	regulation of biological process	up	process
AT1G62360.1	intracellular	down	component		AT1G72450.1	response to stimulus	up	process
AT1G62360.1	protein binding	down	function		AT1G72450.1	cellular process	up	process
AT1G62360.1	cell	down	component		AT1G72450.1	nucleobase, nucleoside, nucleotide and nucleic acid metabolism	up	process
AT1G62360.1	nucleus	down	component		AT1G72450.1	intracellular	up	component
AT1G62360.1	nucleic acid binding	down	function		AT1G72450.1	nucleus	up	component
AT1G63710.1	oxidoreductase activity	down	function		AT1G72450.1	protein binding	up	function
AT1G63710.1	cellular process	down	process		AT1G72450.1	cell	up	component
AT1G63710.1	metabolism	down	process		AT2G04240.1	ligase activity	up	function
AT1G63710.1	membrane	down	component		AT2G04240.1	membrane	up	component
AT1G63710.1	binding(other binding)	down	function		AT2G04240.1	binding(other binding)	up	function
AT1G63710.1	protein binding	down	function		AT2G04240.1	protein binding	up	function
AT1G63710.1	cell	down	component		AT2G04240.1	cell	up	component
AT1G63710.1	catalytic activity	down	function		AT2G04240.1	catalytic activity	up	function
AT1G65310.1	transferase activity	down	function		AT2G16060.1	external encapsulating structure	up	component
AT1G65310.1	hydrolase activity	down	function		AT2G16060.1	response to stimulus	up	process
AT1G65310.1	external encapsulating structure	down	component		AT2G16060.1	transport	up	process
AT1G65310.1	macromolecule metabolism	down	process		AT2G16060.1	membrane	up	component
AT1G65310.1	cellular process	down	process		AT2G16060.1	binding(other binding)	up	function
AT1G65310.1	extracellular	down	component		AT2G16060.1	cell	up	component
AT1G65310.1	cell	down	component		AT2G16060.1	transporter activity	up	function
AT1G65310.1	catalytic activity	down	function		AT2G26010.1	response to stimulus	up	process
AT1G66850.1	transport	down	process		AT2G26010.1	extracellular	up	component
AT1G66850.1	binding(other binding)	down	function		AT2G26020.1	response to stimulus	up	process
AT1G66960.1	isomerase activity	down	function		AT2G26020.1	extracellular	up	component
AT1G66960.1	catalytic activity	down	function		AT2G39330.1	intracellular	up	component
AT1G67030.1	regulation of biological process	down	process		AT2G39330.1	cytoplasm	up	component
AT1G67030.1	nucleobase, nucleoside, nucleotide and nucleic acid metabolism	down	process		AT2G39330.1	binding(other binding)	up	function
AT1G67030.1	cellular process	down	process		AT2G39330.1	cell	up	component
AT1G67030.1	cytoplasm	down	component		AT2G43530.1	response to stimulus	up	process
AT1G67030.1	binding(other binding)	down	function		AT2G43530.1	extracellular	up	component
AT1G67030.1	intracellular	down	component		AT2G43580.1	hydrolase activity	up	function
AT1G67030.1	cell	down	component		AT2G43580.1	macromolecule metabolism	up	process
AT1G67260.1	transcription regulator activity	down	function		AT2G43580.1	response to stimulus	up	process
AT1G67260.1	regulation of biological process	down	process		AT2G43580.1	cellular process	up	process
AT1G67260.1	cellular process	down	process		AT2G43580.1	catabolism	up	process
AT1G67260.1	nucleobase, nucleoside, nucleotide and nucleic acid metabolism	down	process		AT2G43580.1	metabolism	up	process
AT1G67260.1	development	down	process		AT2G43580.1	extracellular	up	component
AT1G67260.1	intracellular	down	component		AT2G43580.1	extracellular space	up	component
AT1G67260.1	cell	down	component		AT2G43580.1	binding(other binding)	up	function
AT1G67260.1	nucleus	down	component		AT2G43580.1	catalytic activity	up	function
AT1G67260.1	nucleic acid binding	down	function		AT2G43590.1	hydrolase activity	up	function
AT1G67990.1	transferase activity	down	function		AT2G43590.1	macromolecule metabolism	up	process
AT1G67990.1	cellular process	down	process		AT2G43590.1	response to stimulus	up	process
AT1G67990.1	amino acid and derivative metabolism	down	process		AT2G43590.1	catabolism	up	process
AT1G67990.1	biosynthesis	down	process		AT2G43590.1	metabolism	up	process
AT1G67990.1	development	down	process		AT2G43590.1	cellular process	up	process
AT1G67990.1	binding(other binding)	down	function		AT2G43590.1	extracellular	up	component
AT1G67990.1	catalytic activity	down	function		AT2G43590.1	extracellular space	up	component
AT1G70710.1	hydrolase activity	down	function		AT2G43590.1	binding(other binding)	up	function
AT1G70710.1	macromolecule metabolism	down	process		AT2G43590.1	catalytic activity	up	function
AT1G70710.1	cellular process	down	process		AT2G43620.1	hydrolase activity	up	function
AT1G70710.1	catabolism	down	process		AT2G43620.1	macromolecule metabolism	up	process
AT1G70710.1	cytoplasm	down	component		AT2G43620.1	response to stimulus	up	process
AT1G70710.1	extracellular	down	component		AT2G43620.1	cellular process	up	process
AT1G70710.1	intracellular	down	component		AT2G43620.1	catabolism	up	process
AT1G70710.1	cell	down	component		AT2G43620.1	metabolism	up	process
AT1G70710.1	catalytic activity	down	function		AT2G43620.1	extracellular	up	component
AT1G72230.1	oxidoreductase activity	down	function		AT2G43620.1	extracellular space	up	component
AT1G72230.1	transport	down	process		AT2G43620.1	binding(other binding)	up	function
AT1G72230.1	catalytic activity	down	function		AT2G43620.1	catalytic activity	up	function
AT1G72230.1	binding(other binding)	down	function		AT3G02550.1	response to stimulus	up	process
AT1G73590.1	response to stimulus	down	process		AT3G04720.1	hydrolase activity	up	function
AT1G73590.1	cellular process	down	process		AT3G04720.1	macromolecule metabolism	up	process
AT1G73590.1	transport	down	process		AT3G04720.1	response to stimulus	up	process
AT1G73590.1	cell communication	down	process		AT3G04720.1	catabolism	up	process
AT1G73590.1	development	down	process		AT3G04720.1	metabolism	up	process
AT1G73590.1	intracellular	down	component		AT3G04720.1	cellular process	up	process
AT1G73590.1	membrane	down	component		AT3G04720.1	binding(other binding)	up	function
AT1G73590.1	cytoplasm	down	component		AT3G04720.1	protein binding	up	function
AT1G73590.1	protein binding	down	function		AT3G04720.1	catalytic activity	up	function
AT1G73590.1	cell	down	component		AT3G09940.1	oxidoreductase activity	up	function
AT1G73590.1	transporter activity	down	function		AT3G09940.1	response to stimulus	up	process
AT1G75240.1	regulation of biological process	down	process		AT3G09940.1	intracellular	up	component
AT1G75240.1	cellular process	down	process		AT3G09940.1	cytoplasm	up	component
AT1G75240.1	nucleobase, nucleoside, nucleotide and nucleic acid metabolism	down	process		AT3G09940.1	binding(other binding)	up	function
AT1G75240.1	development	down	process		AT3G09940.1	cell	up	component
AT1G75240.1	intracellular	down	component		AT3G09940.1	catalytic activity	up	function
AT1G75240.1	binding(other binding)	down	function		AT3G12500.1	hydrolase activity	up	function
AT1G75240.1	cell	down	component		AT3G12500.1	macromolecule metabolism	up	process
AT1G75240.1	nucleus	down	component		AT3G12500.1	cell differentiation	up	process
AT1G75240.1	nucleic acid binding	down	function		AT3G12500.1	response to stimulus	up	process
AT1G75910.1	hydrolase activity	down	function		AT3G12500.1	cell communication	up	process
AT1G75910.1	metabolism	down	process		AT3G12500.1	cell death	up	process
AT1G75910.1	catabolism	down	process		AT3G12500.1	cellular process	up	process
AT1G75910.1	extracellular matrix	down	component		AT3G12500.1	catabolism	up	process
AT1G75910.1	extracellular	down	component		AT3G12500.1	metabolism	up	process
AT1G75910.1	catalytic activity	down	function		AT3G12500.1	intracellular	up	component
AT1G75940.1	hydrolase activity	down	function		AT3G12500.1	membrane	up	component
AT1G75940.1	macromolecule metabolism	down	process		AT3G12500.1	cytoplasm	up	component
AT1G75940.1	intracellular	down	component		AT3G12500.1	binding(other binding)	up	function
AT1G75940.1	membrane	down	component		AT3G12500.1	cell	up	component
AT1G75940.1	cytoplasm	down	component		AT3G12500.1	catalytic activity	up	function
AT1G75940.1	binding(other binding)	down	function		AT3G22142.1	transport	up	process
AT1G75940.1	cell	down	component		AT3G25770.1	isomerase activity	up	function
AT1G75940.1	catalytic activity	down	function		AT3G25770.1	response to stimulus	up	process
AT1G76540.1	transferase activity	down	function		AT3G25770.1	cellular process	up	process
AT1G76540.1	protein metabolism	down	process		AT3G25770.1	metabolism	up	process
AT1G76540.1	regulation of biological process	down	process		AT3G25770.1	biosynthesis	up	process
AT1G76540.1	response to stimulus	down	process		AT3G25770.1	membrane	up	component
AT1G76540.1	cell communication	down	process		AT3G25770.1	cytoplasm	up	component
AT1G76540.1	cellular process	down	process		AT3G25770.1	intracellular	up	component
AT1G76540.1	development	down	process		AT3G25770.1	cell	up	component
AT1G76540.1	intracellular	down	component		AT3G25770.1	catalytic activity	up	function
AT1G76540.1	kinase activity	down	function		AT3G25780.1	isomerase activity	up	function
AT1G76540.1	protein binding	down	function		AT3G25780.1	response to stimulus	up	process
AT1G76540.1	cell	down	component		AT3G25780.1	cellular process	up	process
AT1G76540.1	catalytic activity	down	function		AT3G25780.1	biosynthesis	up	process
AT1G76540.1	binding(other binding)	down	function		AT3G25780.1	metabolism	up	process
AT2G01950.1	transferase activity	down	function		AT3G25780.1	membrane	up	component
AT2G01950.1	protein metabolism	down	process		AT3G25780.1	cytoplasm	up	component
AT2G01950.1	response to stimulus	down	process		AT3G25780.1	intracellular	up	component
AT2G01950.1	cellular process	down	process		AT3G25780.1	cell	up	component
AT2G01950.1	cell communication	down	process		AT3G25780.1	catalytic activity	up	function
AT2G01950.1	transport	down	process		AT3G26290.1	membrane	up	component
AT2G01950.1	development	down	process		AT3G26290.1	oxidoreductase activity	up	function
AT2G01950.1	kinase activity	down	function		AT3G26290.1	binding(other binding)	up	function
AT2G01950.1	membrane	down	component		AT3G26290.1	cell	up	component
AT2G01950.1	protein binding	down	function		AT3G26290.1	catalytic activity	up	function
AT2G01950.1	cell	down	component		AT3G26840.1	transferase activity	up	function
AT2G01950.1	catalytic activity	down	function		AT3G26840.1	metabolism	up	process
AT2G01950.1	binding(other binding)	down	function		AT3G26840.1	cytoplasm	up	component
AT2G01950.1	signal transducer activity	down	function		AT3G26840.1	intracellular	up	component
AT2G01950.1	receptor activity	down	function		AT3G26840.1	cell	up	component
AT2G02850.1	oxidoreductase activity	down	function		AT3G26840.1	catalytic activity	up	function
AT2G02850.1	external encapsulating structure	down	component		AT3G28290.1	intracellular	up	component
AT2G02850.1	transport	down	process		AT3G28290.1	membrane	up	component
AT2G02850.1	development	down	process		AT3G28290.1	cytoplasm	up	component
AT2G02850.1	extracellular	down	component		AT3G28290.1	cell	up	component
AT2G02850.1	cell	down	component		AT3G28300.1	intracellular	up	component
AT2G02850.1	binding(other binding)	down	function		AT3G28300.1	membrane	up	component
AT2G02850.1	catalytic activity	down	function		AT3G28300.1	cytoplasm	up	component
AT2G03090.1	external encapsulating structure	down	component		AT3G28300.1	cell	up	component
AT2G03090.1	cellular process	down	process		AT3G49110.1	oxidoreductase activity	up	function
AT2G03090.1	membrane	down	component		AT3G49110.1	external encapsulating structure	up	component
AT2G03090.1	extracellular	down	component		AT3G49110.1	response to stimulus	up	process
AT2G03090.1	cell	down	component		AT3G49110.1	cellular process	up	process
AT2G04450.1	hydrolase activity	down	function		AT3G49110.1	catabolism	up	process
AT2G04450.1	response to stimulus	down	process		AT3G49110.1	metabolism	up	process
AT2G04450.1	intracellular	down	component		AT3G49110.1	intracellular	up	component
AT2G04450.1	cytoplasm	down	component		AT3G49110.1	antioxidant activity	up	function
AT2G04450.1	binding(other binding)	down	function		AT3G49110.1	cytoplasm	up	component
AT2G04450.1	cell	down	component		AT3G49110.1	binding(other binding)	up	function
AT2G04450.1	catalytic activity	down	function		AT3G49110.1	extracellular	up	component
AT2G13810.1	transferase activity	down	function		AT3G49110.1	cell	up	component
AT2G13810.1	response to stimulus	down	process		AT3G49110.1	catalytic activity	up	function
AT2G13810.1	cellular process	down	process		AT3G57240.1	hydrolase activity	up	function
AT2G13810.1	cell communication	down	process		AT3G57240.1	macromolecule metabolism	up	process
AT2G13810.1	amino acid and derivative metabolism	down	process		AT3G57240.1	response to stimulus	up	process
AT2G13810.1	biosynthesis	down	process		AT3G57240.1	binding(other binding)	up	function
AT2G13810.1	cytoplasm	down	component		AT3G57240.1	catalytic activity	up	function
AT2G13810.1	intracellular	down	component		AT4G11290.1	oxidoreductase activity	up	function
AT2G13810.1	cell	down	component		AT4G11290.1	response to stimulus	up	process
AT2G13810.1	catalytic activity	down	function		AT4G11290.1	cellular process	up	process
AT2G13810.1	binding(other binding)	down	function		AT4G11290.1	catabolism	up	process
AT2G20870.1	external encapsulating structure	down	component		AT4G11290.1	metabolism	up	process
AT2G20870.1	extracellular	down	component		AT4G11290.1	antioxidant activity	up	function
AT2G20870.1	cell	down	component		AT4G11290.1	extracellular	up	component
AT2G21050.1	response to stimulus	down	process		AT4G11290.1	binding(other binding)	up	function
AT2G21050.1	cellular process	down	process		AT4G11290.1	catalytic activity	up	function
AT2G21050.1	cell communication	down	process		AT4G16260.1	hydrolase activity	up	function
AT2G21050.1	transport	down	process		AT4G16260.1	macromolecule metabolism	up	process
AT2G21050.1	membrane	down	component		AT4G16260.1	response to stimulus	up	process
AT2G21050.1	cell	down	component		AT4G16260.1	intracellular	up	component
AT2G21050.1	transporter activity	down	function		AT4G16260.1	cytoplasm	up	component
AT2G29500.1	response to stimulus	down	process		AT4G16260.1	binding(other binding)	up	function
AT2G29500.1	intracellular	down	component		AT4G16260.1	cell	up	component
AT2G29500.1	cytoplasm	down	component		AT4G16260.1	catalytic activity	up	function
AT2G29500.1	cell	down	component		AT4G17500.1	macromolecule metabolism	up	process
AT2G31320.1	transferase activity	down	function		AT4G17500.1	transcription regulator activity	up	function
AT2G31320.1	macromolecule metabolism	down	process		AT4G17500.1	regulation of biological process	up	process
AT2G31320.1	protein metabolism	down	process		AT4G17500.1	response to stimulus	up	process
AT2G31320.1	response to stimulus	down	process		AT4G17500.1	cellular process	up	process
AT2G31320.1	nucleobase, nucleoside, nucleotide and nucleic acid metabolism	down	process		AT4G17500.1	nucleobase, nucleoside, nucleotide and nucleic acid metabolism	up	process
AT2G31320.1	cellular process	down	process		AT4G17500.1	cell communication	up	process
AT2G31320.1	intracellular	down	component		AT4G17500.1	intracellular	up	component
AT2G31320.1	binding(other binding)	down	function		AT4G17500.1	nucleus	up	component
AT2G31320.1	cell	down	component		AT4G17500.1	cell	up	component
AT2G31320.1	nucleus	down	component		AT4G17500.1	nucleic acid binding	up	function
AT2G31320.1	catalytic activity	down	function		AT4G18440.1	lyase activity	up	function
AT2G31320.1	nucleic acid binding	down	function		AT4G18440.1	nucleobase, nucleoside, nucleotide and nucleic acid metabolism	up	process
AT2G31970.1	hydrolase activity	down	function		AT4G18440.1	biosynthesis	up	process
AT2G31970.1	macromolecule metabolism	down	process		AT4G18440.1	cellular process	up	process
AT2G31970.1	response to stimulus	down	process		AT4G18440.1	catalytic activity	up	function
AT2G31970.1	nucleobase, nucleoside, nucleotide and nucleic acid metabolism	down	process		AT4G23220.1	transferase activity	up	function
AT2G31970.1	cellular process	down	process		AT4G23220.1	protein metabolism	up	process
AT2G31970.1	intracellular	down	component		AT4G23220.1	cellular process	up	process
AT2G31970.1	nucleus	down	component		AT4G23220.1	membrane	up	component
AT2G31970.1	chromosome	down	component		AT4G23220.1	kinase activity	up	function
AT2G31970.1	cell	down	component		AT4G23220.1	cell	up	component
AT2G31970.1	catalytic activity	down	function		AT4G23220.1	catalytic activity	up	function
AT2G31970.1	binding(other binding)	down	function		AT4G23220.1	receptor activity	up	function
AT2G32290.1	hydrolase activity	down	function		AT4G23220.1	signal transducer activity	up	function
AT2G32290.1	macromolecule metabolism	down	process		AT4G23220.1	binding(other binding)	up	function
AT2G32290.1	catabolism	down	process		AT4G23290.2	transferase activity	up	function
AT2G32290.1	binding(other binding)	down	function		AT4G23290.2	protein metabolism	up	process
AT2G32290.1	catalytic activity	down	function		AT4G23290.2	cellular process	up	process
AT2G35340.1	hydrolase activity	down	function		AT4G23290.2	intracellular	up	component
AT2G35340.1	macromolecule metabolism	down	process		AT4G23290.2	membrane	up	component
AT2G35340.1	cellular process	down	process		AT4G23290.2	kinase activity	up	function
AT2G35340.1	nucleobase, nucleoside, nucleotide and nucleic acid metabolism	down	process		AT4G23290.2	cytoplasm	up	component
AT2G35340.1	intracellular	down	component		AT4G23290.2	protein binding	up	function
AT2G35340.1	cell	down	component		AT4G23290.2	cell	up	component
AT2G35340.1	nucleus	down	component		AT4G23290.2	catalytic activity	up	function
AT2G35340.1	nucleic acid binding	down	function		AT4G23290.2	binding(other binding)	up	function
AT2G35340.1	catalytic activity	down	function		AT4G23290.2	receptor activity	up	function
AT2G35340.1	helicase activity	down	function		AT4G23290.2	signal transducer activity	up	function
AT2G35340.1	binding(other binding)	down	function		AT4G25100.1	oxidoreductase activity	up	function
AT2G38080.1	oxidoreductase activity	down	function		AT4G25100.1	response to stimulus	up	process
AT2G38080.1	cellular process	down	process		AT4G25100.1	cellular process	up	process
AT2G38080.1	amino acid and derivative metabolism	down	process		AT4G25100.1	metabolism	up	process
AT2G38080.1	catabolism	down	process		AT4G25100.1	intracellular	up	component
AT2G38080.1	extracellular	down	component		AT4G25100.1	membrane	up	component
AT2G38080.1	catalytic activity	down	function		AT4G25100.1	cytoplasm	up	component
AT2G38080.1	binding(other binding)	down	function		AT4G25100.1	cell	up	component
AT2G41240.1	transcription regulator activity	down	function		AT4G25100.1	catalytic activity	up	function
AT2G41240.1	regulation of biological process	down	process		AT4G25100.1	binding(other binding)	up	function
AT2G41240.1	response to stimulus	down	process		AT4G27410.3	transcription regulator activity	up	function
AT2G41240.1	cellular process	down	process		AT4G27410.3	regulation of biological process	up	process
AT2G41240.1	nucleobase, nucleoside, nucleotide and nucleic acid metabolism	down	process		AT4G27410.3	response to stimulus	up	process
AT2G41240.1	intracellular	down	component		AT4G27410.3	cellular process	up	process
AT2G41240.1	nucleus	down	component		AT4G27410.3	nucleobase, nucleoside, nucleotide and nucleic acid metabolism	up	process
AT2G41240.1	cell	down	component		AT4G27410.3	intracellular	up	component
AT2G41240.1	nucleic acid binding	down	function		AT4G27410.3	cell	up	component
AT2G42200.1	regulation of biological process	down	process		AT4G27410.3	nucleus	up	component
AT2G42200.1	cellular process	down	process		AT4G27410.3	nucleic acid binding	up	function
AT2G42200.1	nucleobase, nucleoside, nucleotide and nucleic acid metabolism	down	process		AT4G32800.1	transcription regulator activity	up	function
AT2G42200.1	development	down	process		AT4G32800.1	macromolecule metabolism	up	process
AT2G42200.1	intracellular	down	component		AT4G32800.1	regulation of biological process	up	process
AT2G42200.1	cytoplasm	down	component		AT4G32800.1	response to stimulus	up	process
AT2G42200.1	binding(other binding)	down	function		AT4G32800.1	cellular process	up	process
AT2G42200.1	cell	down	component		AT4G32800.1	nucleobase, nucleoside, nucleotide and nucleic acid metabolism	up	process
AT2G42200.1	nucleus	down	component		AT4G32800.1	cell communication	up	process
AT2G42200.1	nucleic acid binding	down	function		AT4G32800.1	intracellular	up	component
AT2G42990.1	hydrolase activity	down	function		AT4G32800.1	cell	up	component
AT2G42990.1	metabolism	down	process		AT4G32800.1	nucleus	up	component
AT2G42990.1	catabolism	down	process		AT4G32800.1	nucleic acid binding	up	function
AT2G42990.1	extracellular	down	component		AT4G37410.1	oxidoreductase activity	up	function
AT2G42990.1	catalytic activity	down	function		AT4G37410.1	intracellular	up	component
AT2G46880.1	hydrolase activity	down	function		AT4G37410.1	membrane	up	component
AT2G46880.1	extracellular	down	component		AT4G37410.1	cytoplasm	up	component
AT2G46880.1	binding(other binding)	down	function		AT4G37410.1	binding(other binding)	up	function
AT2G46880.1	catalytic activity	down	function		AT4G37410.1	cell	up	component
AT2G47500.1	hydrolase activity	down	function		AT4G37410.1	catalytic activity	up	function
AT2G47500.1	cellular process	down	process		AT5G02760.1	hydrolase activity	up	function
AT2G47500.1	transport	down	process		AT5G02760.1	protein metabolism	up	process
AT2G47500.1	protein binding	down	function		AT5G02760.1	cellular process	up	process
AT2G47500.1	intracellular	down	component		AT5G02760.1	binding(other binding)	up	function
AT2G47500.1	cell	down	component		AT5G02760.1	cell	up	component
AT2G47500.1	motor activity	down	function		AT5G02760.1	catalytic activity	up	function
AT2G47500.1	binding(other binding)	down	function		AT5G06870.1	external encapsulating structure	up	component
AT2G47500.1	catalytic activity	down	function		AT5G06870.1	membrane	up	component
AT3G02885.1	extracellular	down	component		AT5G06870.1	protein binding	up	function
AT3G05690.1	transcription regulator activity	down	function		AT5G06870.1	extracellular	up	component
AT3G05690.1	macromolecule metabolism	down	process		AT5G06870.1	cell	up	component
AT3G05690.1	regulation of biological process	down	process		AT5G10410.1	cellular process	up	process
AT3G05690.1	cellular process	down	process		AT5G10410.1	transport	up	process
AT3G05690.1	nucleobase, nucleoside, nucleotide and nucleic acid metabolism	down	process		AT5G10410.1	intracellular	up	component
AT3G05690.1	intracellular	down	component		AT5G10410.1	membrane	up	component
AT3G05690.1	cell	down	component		AT5G10410.1	cytoplasm	up	component
AT3G05690.1	nucleus	down	component		AT5G10410.1	binding(other binding)	up	function
AT3G05690.1	nucleic acid binding	down	function		AT5G10410.1	cell	up	component
AT3G08770.2	transport	down	process		AT5G11670.1	macromolecule metabolism	up	process
AT3G08770.2	binding(other binding)	down	function		AT5G11670.1	cellular process	up	process
AT3G10570.1	oxidoreductase activity	down	function		AT5G11670.1	intracellular	up	component
AT3G10570.1	binding(other binding)	down	function		AT5G11670.1	oxidoreductase activity	up	function
AT3G10570.1	catalytic activity	down	function		AT5G11670.1	cytoplasm	up	component
AT3G11340.1	transferase activity	down	function		AT5G11670.1	binding(other binding)	up	function
AT3G11340.1	metabolism	down	process		AT5G11670.1	cell	up	component
AT3G11340.1	catalytic activity	down	function		AT5G11670.1	catalytic activity	up	function
AT3G16150.1	hydrolase activity	down	function		AT5G15970.1	response to stimulus	up	process
AT3G16150.1	catalytic activity	down	function		AT5G15970.1	intracellular	up	component
AT3G22400.1	oxidoreductase activity	down	function		AT5G15970.1	membrane	up	component
AT3G22400.1	cellular process	down	process		AT5G15970.1	cytoplasm	up	component
AT3G22400.1	development	down	process		AT5G15970.1	cell	up	component
AT3G22400.1	biosynthesis	down	process		AT5G15970.1	nucleus	up	component
AT3G22400.1	metabolism	down	process		AT5G17490.1	transcription regulator activity	up	function
AT3G22400.1	cytoplasm	down	component		AT5G17490.1	regulation of biological process	up	process
AT3G22400.1	intracellular	down	component		AT5G17490.1	response to stimulus	up	process
AT3G22400.1	cell	down	component		AT5G17490.1	cellular process	up	process
AT3G22400.1	binding(other binding)	down	function		AT5G17490.1	cell communication	up	process
AT3G22400.1	catalytic activity	down	function		AT5G17490.1	nucleobase, nucleoside, nucleotide and nucleic acid metabolism	up	process
AT3G23430.1	response to stimulus	down	process		AT5G17490.1	development	up	process
AT3G23430.1	cellular process	down	process		AT5G17490.1	intracellular	up	component
AT3G23430.1	cell communication	down	process		AT5G17490.1	cell	up	component
AT3G23430.1	membrane	down	component		AT5G17490.1	nucleus	up	component
AT3G23430.1	cell	down	component		AT5G17490.1	nucleic acid binding	up	function
AT3G23890.1	isomerase activity	down	function		AT5G24420.1	hydrolase activity	up	function
AT3G23890.1	macromolecule metabolism	down	process		AT5G24420.1	macromolecule metabolism	up	process
AT3G23890.1	nucleobase, nucleoside, nucleotide and nucleic acid metabolism	down	process		AT5G24420.1	nucleobase, nucleoside, nucleotide and nucleic acid metabolism	up	process
AT3G23890.1	cellular process	down	process		AT5G24420.1	catabolism	up	process
AT3G23890.1	intracellular	down	component		AT5G24420.1	cellular process	up	process
AT3G23890.1	chromosome	down	component		AT5G24420.1	catalytic activity	up	function
AT3G23890.1	cell	down	component		AT5G44420.1	response to stimulus	up	process
AT3G23890.1	nucleus	down	component		AT5G44420.1	extracellular	up	component
AT3G23890.1	nucleic acid binding	down	function		AT5G44430.1	response to stimulus	up	process
AT3G23890.1	catalytic activity	down	function		AT5G44430.1	extracellular	up	component
AT3G23890.1	binding(other binding)	down	function		AT5G47220.1	regulation of biological process	up	process
AT3G25050.1	transferase activity	down	function		AT5G47220.1	macromolecule metabolism	up	process
AT3G25050.1	hydrolase activity	down	function		AT5G47220.1	transcription regulator activity	up	function
AT3G25050.1	external encapsulating structure	down	component		AT5G47220.1	response to stimulus	up	process
AT3G25050.1	macromolecule metabolism	down	process		AT5G47220.1	nucleobase, nucleoside, nucleotide and nucleic acid metabolism	up	process
AT3G25050.1	response to stimulus	down	process		AT5G47220.1	cell communication	up	process
AT3G25050.1	cellular process	down	process		AT5G47220.1	cellular process	up	process
AT3G25050.1	development	down	process		AT5G47220.1	intracellular	up	component
AT3G25050.1	extracellular	down	component		AT5G47220.1	cell	up	component
AT3G25050.1	cell	down	component		AT5G47220.1	nucleus	up	component
AT3G25050.1	catalytic activity	down	function		AT5G47220.1	nucleic acid binding	up	function
AT3G28345.1	hydrolase activity	down	function		AT5G47650.1	hydrolase activity	up	function
AT3G28345.1	transport	down	process		AT5G47650.1	response to stimulus	up	process
AT3G28345.1	membrane	down	component		AT5G47650.1	intracellular	up	component
AT3G28345.1	cell	down	component		AT5G47650.1	cytoplasm	up	component
AT3G28345.1	catalytic activity	down	function		AT5G47650.1	binding(other binding)	up	function
AT3G28345.1	transporter activity	down	function		AT5G47650.1	cell	up	component
AT3G28345.1	binding(other binding)	down	function		AT5G47650.1	catalytic activity	up	function
AT3G28500.1	protein metabolism	down	process		AT5G51720.1	regulation of biological process	up	process
AT3G28500.1	cellular process	down	process		AT5G51720.1	development	up	process
AT3G28500.1	biosynthesis	down	process		AT5G51720.1	cellular process	up	process
AT3G28500.1	intracellular	down	component		AT5G51720.1	intracellular	up	component
AT3G28500.1	membrane	down	component		AT5G51720.1	membrane	up	component
AT3G28500.1	cytoplasm	down	component		AT5G51720.1	cytoplasm	up	component
AT3G28500.1	cell	down	component		AT5G51720.1	binding(other binding)	up	function
AT3G28500.1	structural molecule activity	down	function		AT5G51720.1	protein binding	up	function
AT3G46230.1	response to stimulus	down	process		AT5G51720.1	cell	up	component
AT3G46230.1	intracellular	down	component		AT5G52310.1	response to stimulus	up	process
AT3G46230.1	cytoplasm	down	component		AT5G64120.1	oxidoreductase activity	up	function
AT3G46230.1	cell	down	component		AT5G64120.1	external encapsulating structure	up	component
AT3G49780.1	cell differentiation	down	process		AT5G64120.1	regulation of biological process	up	process
AT3G49780.1	cellular process	down	process		AT5G64120.1	response to stimulus	up	process
AT3G49780.1	development	down	process		AT5G64120.1	cellular process	up	process
AT3G49780.1	extracellular	down	component		AT5G64120.1	catabolism	up	process
AT3G49780.1	protein binding	down	function		AT5G64120.1	metabolism	up	process
AT3G51590.1	transport	down	process		AT5G64120.1	extracellular	up	component
AT3G51590.1	binding(other binding)	down	function		AT5G64120.1	antioxidant activity	up	function
AT3G51740.1	transferase activity	down	function		AT5G64120.1	membrane	up	component
AT3G51740.1	protein metabolism	down	process		AT5G64120.1	binding(other binding)	up	function
AT3G51740.1	external encapsulating structure	down	component		AT5G64120.1	cell	up	component
AT3G51740.1	cellular process	down	process		AT5G64120.1	catalytic activity	up	function
AT3G51740.1	membrane	down	component		AT5G65080.1	transcription regulator activity	up	function
AT3G51740.1	kinase activity	down	function		AT5G65080.1	regulation of biological process	up	process
AT3G51740.1	protein binding	down	function		AT5G65080.1	cell differentiation	up	process
AT3G51740.1	cell	down	component		AT5G65080.1	macromolecule metabolism	up	process
AT3G51740.1	catalytic activity	down	function		AT5G65080.1	response to stimulus	up	process
AT3G51740.1	signal transducer activity	down	function		AT5G65080.1	cellular process	up	process
AT3G51740.1	receptor activity	down	function		AT5G65080.1	nucleobase, nucleoside, nucleotide and nucleic acid metabolism	up	process
AT3G51740.1	binding(other binding)	down	function		AT5G65080.1	development	up	process
AT3G53190.1	lyase activity	down	function		AT5G65080.1	intracellular	up	component
AT3G53190.1	membrane	down	component		AT5G65080.1	cell	up	component
AT3G53190.1	binding(other binding)	down	function		AT5G65080.1	nucleus	up	component
AT3G53190.1	cell	down	component		AT5G65080.1	nucleic acid binding	up	function
AT3G53190.1	catalytic activity	down	function
AT3G56970.1	transcription regulator activity	down	function
AT3G56970.1	regulation of biological process	down	process
AT3G56970.1	cellular process	down	process
AT3G56970.1	nucleobase, nucleoside, nucleotide and nucleic acid metabolism	down	process
AT3G56970.1	intracellular	down	component
AT3G56970.1	protein binding	down	function
AT3G56970.1	cell	down	component
AT3G56970.1	nucleus	down	component
AT3G56970.1	nucleic acid binding	down	function
AT3G56980.1	transcription regulator activity	down	function
AT3G56980.1	regulation of biological process	down	process
AT3G56980.1	cellular process	down	process
AT3G56980.1	nucleobase, nucleoside, nucleotide and nucleic acid metabolism	down	process
AT3G56980.1	intracellular	down	component
AT3G56980.1	protein binding	down	function
AT3G56980.1	cell	down	component
AT3G56980.1	nucleus	down	component
AT3G56980.1	nucleic acid binding	down	function
AT4G02290.1	hydrolase activity	down	function
AT4G02290.1	macromolecule metabolism	down	process
AT4G02290.1	cellular process	down	process
AT4G02290.1	catabolism	down	process
AT4G02290.1	extracellular	down	component
AT4G02290.1	catalytic activity	down	function
AT4G03210.1	hydrolase activity	down	function
AT4G03210.1	transferase activity	down	function
AT4G03210.1	external encapsulating structure	down	component
AT4G03210.1	macromolecule metabolism	down	process
AT4G03210.1	cellular process	down	process
AT4G03210.1	extracellular	down	component
AT4G03210.1	cell	down	component
AT4G03210.1	catalytic activity	down	function
AT4G08150.1	transcription regulator activity	down	function
AT4G08150.1	cell differentiation	down	process
AT4G08150.1	macromolecule metabolism	down	process
AT4G08150.1	regulation of biological process	down	process
AT4G08150.1	nucleobase, nucleoside, nucleotide and nucleic acid metabolism	down	process
AT4G08150.1	cellular process	down	process
AT4G08150.1	development	down	process
AT4G08150.1	intracellular	down	component
AT4G08150.1	nucleus	down	component
AT4G08150.1	protein binding	down	function
AT4G08150.1	cell	down	component
AT4G08150.1	nucleic acid binding	down	function
AT4G12400.2	response to stimulus	down	process
AT4G12400.2	binding(other binding)	down	function
AT4G14690.1	cytoplasm	down	component
AT4G14690.1	membrane	down	component
AT4G14690.1	intracellular	down	component
AT4G14690.1	cell	down	component
AT4G21760.1	hydrolase activity	down	function
AT4G21760.1	macromolecule metabolism	down	process
AT4G21760.1	binding(other binding)	down	function
AT4G21760.1	catalytic activity	down	function
AT4G23680.1	response to stimulus	down	process
AT4G23680.1	binding(other binding)	down	function
AT4G23800.1	macromolecule metabolism	down	process
AT4G23800.1	response to stimulus	down	process
AT4G23800.1	regulation of biological process	down	process
AT4G23800.1	nucleobase, nucleoside, nucleotide and nucleic acid metabolism	down	process
AT4G23800.1	cellular process	down	process
AT4G23800.1	intracellular	down	component
AT4G23800.1	chromosome	down	component
AT4G23800.1	cell	down	component
AT4G23800.1	nucleus	down	component
AT4G23800.1	nucleic acid binding	down	function
AT4G24190.1	protein metabolism	down	process
AT4G24190.1	secretion	down	process
AT4G24190.1	response to stimulus	down	process
AT4G24190.1	regulation of biological process	down	process
AT4G24190.1	cellular process	down	process
AT4G24190.1	development	down	process
AT4G24190.1	intracellular	down	component
AT4G24190.1	membrane	down	component
AT4G24190.1	cytoplasm	down	component
AT4G24190.1	nucleus	down	component
AT4G24190.1	protein binding	down	function
AT4G24190.1	binding(other binding)	down	function
AT4G24190.1	cell	down	component
AT4G27260.1	ligase activity	down	function
AT4G27260.1	response to stimulus	down	process
AT4G27260.1	cellular process	down	process
AT4G27260.1	metabolism	down	process
AT4G27260.1	catalytic activity	down	function
AT4G28250.1	external encapsulating structure	down	component
AT4G28250.1	cellular process	down	process
AT4G28250.1	membrane	down	component
AT4G28250.1	extracellular	down	component
AT4G28250.1	cell	down	component
AT4G28680.2	lyase activity	down	function
AT4G28680.2	response to stimulus	down	process
AT4G28680.2	cellular process	down	process
AT4G28680.2	amino acid and derivative metabolism	down	process
AT4G28680.2	metabolism	down	process
AT4G28680.2	intracellular	down	component
AT4G28680.2	cytoplasm	down	component
AT4G28680.2	binding(other binding)	down	function
AT4G28680.2	cell	down	component
AT4G28680.2	catalytic activity	down	function
AT4G30290.1	transferase activity	down	function
AT4G30290.1	hydrolase activity	down	function
AT4G30290.1	macromolecule metabolism	down	process
AT4G30290.1	external encapsulating structure	down	component
AT4G30290.1	cellular process	down	process
AT4G30290.1	extracellular	down	component
AT4G30290.1	cell	down	component
AT4G30290.1	catalytic activity	down	function
AT4G33790.1	cellular process	down	process
AT4G33790.1	metabolism	down	process
AT4G33790.1	biosynthesis	down	process
AT4G33790.1	intracellular	down	component
AT4G33790.1	cytoplasm	down	component
AT4G33790.1	cell	down	component
AT4G33790.1	binding(other binding)	down	function
AT4G36180.1	protein metabolism	down	process
AT4G36180.1	transferase activity	down	function
AT4G36180.1	cellular process	down	process
AT4G36180.1	membrane	down	component
AT4G36180.1	kinase activity	down	function
AT4G36180.1	protein binding	down	function
AT4G36180.1	cell	down	component
AT4G36180.1	catalytic activity	down	function
AT4G36180.1	signal transducer activity	down	function
AT4G36180.1	binding(other binding)	down	function
AT4G36180.1	receptor activity	down	function
AT5G03170.1	membrane	down	component
AT5G03170.1	cell	down	component
AT5G07530.1	membrane	down	component
AT5G07530.1	cytoplasm	down	component
AT5G07530.1	intracellular	down	component
AT5G07530.1	cell	down	component
AT5G07550.1	membrane	down	component
AT5G07550.1	cytoplasm	down	component
AT5G07550.1	intracellular	down	component
AT5G07550.1	cell	down	component
AT5G07560.1	membrane	down	component
AT5G07560.1	cytoplasm	down	component
AT5G07560.1	intracellular	down	component
AT5G07560.1	cell	down	component
AT5G12020.1	response to stimulus	down	process
AT5G12020.1	intracellular	down	component
AT5G12020.1	cytoplasm	down	component
AT5G12020.1	cell	down	component
AT5G12030.1	protein metabolism	down	process
AT5G12030.1	response to stimulus	down	process
AT5G12030.1	cellular process	down	process
AT5G12030.1	intracellular	down	component
AT5G12030.1	cytoplasm	down	component
AT5G12030.1	protein binding	down	function
AT5G12030.1	cell	down	component
AT5G13320.1	ligase activity	down	function
AT5G13320.1	response to stimulus	down	process
AT5G13320.1	cellular process	down	process
AT5G13320.1	metabolism	down	process
AT5G13320.1	intracellular	down	component
AT5G13320.1	cytoplasm	down	component
AT5G13320.1	nucleus	down	component
AT5G13320.1	cell	down	component
AT5G13320.1	catalytic activity	down	function
AT5G16960.1	oxidoreductase activity	down	function
AT5G16960.1	response to stimulus	down	process
AT5G16960.1	membrane	down	component
AT5G16960.1	binding(other binding)	down	function
AT5G16960.1	cell	down	component
AT5G16960.1	catalytic activity	down	function
AT5G17420.1	transferase activity	down	function
AT5G17420.1	macromolecule metabolism	down	process
AT5G17420.1	cellular process	down	process
AT5G17420.1	biosynthesis	down	process
AT5G17420.1	membrane	down	component
AT5G17420.1	cytoplasm	down	component
AT5G17420.1	binding(other binding)	down	function
AT5G17420.1	protein binding	down	function
AT5G17420.1	intracellular	down	component
AT5G17420.1	cell	down	component
AT5G17420.1	catalytic activity	down	function
AT5G18620.2	cellular process	down	process
AT5G18620.2	development	down	process
AT5G18620.2	nucleus	down	component
AT5G18620.2	intracellular	down	component
AT5G18620.2	cell	down	component
AT5G18620.2	catalytic activity	down	function
AT5G18620.2	nucleic acid binding	down	function
AT5G18620.2	helicase activity	down	function
AT5G18620.2	binding(other binding)	down	function
AT5G20240.1	cell differentiation	down	process
AT5G20240.1	macromolecule metabolism	down	process
AT5G20240.1	transcription regulator activity	down	function
AT5G20240.1	regulation of biological process	down	process
AT5G20240.1	cellular process	down	process
AT5G20240.1	nucleobase, nucleoside, nucleotide and nucleic acid metabolism	down	process
AT5G20240.1	development	down	process
AT5G20240.1	intracellular	down	component
AT5G20240.1	cytoplasm	down	component
AT5G20240.1	nucleus	down	component
AT5G20240.1	cell	down	component
AT5G20240.1	nucleic acid binding	down	function
AT5G22300.1	lyase activity	down	function
AT5G22300.1	hydrolase activity	down	function
AT5G22300.1	response to stimulus	down	process
AT5G22300.1	cellular process	down	process
AT5G22300.1	metabolism	down	process
AT5G22300.1	membrane	down	component
AT5G22300.1	cell	down	component
AT5G22300.1	catalytic activity	down	function
AT5G23940.1	transferase activity	down	function
AT5G23940.1	cell differentiation	down	process
AT5G23940.1	cellular process	down	process
AT5G23940.1	development	down	process
AT5G23940.1	metabolism	down	process
AT5G23940.1	biosynthesis	down	process
AT5G23940.1	intracellular	down	component
AT5G23940.1	cytoplasm	down	component
AT5G23940.1	cell	down	component
AT5G23940.1	catalytic activity	down	function
AT5G25090.1	oxidoreductase activity	down	function
AT5G25090.1	membrane	down	component
AT5G25090.1	cell	down	component
AT5G25090.1	binding(other binding)	down	function
AT5G25090.1	catalytic activity	down	function
AT5G25475.4	macromolecule metabolism	down	process
AT5G25475.4	regulation of biological process	down	process
AT5G25475.4	cellular process	down	process
AT5G25475.4	nucleobase, nucleoside, nucleotide and nucleic acid metabolism	down	process
AT5G25475.4	intracellular	down	component
AT5G25475.4	cell	down	component
AT5G25475.4	nucleus	down	component
AT5G25475.4	nucleic acid binding	down	function
AT5G33370.1	hydrolase activity	down	function
AT5G33370.1	catabolism	down	process
AT5G33370.1	metabolism	down	process
AT5G33370.1	extracellular	down	component
AT5G33370.1	catalytic activity	down	function
AT5G34940.2	hydrolase activity	down	function
AT5G34940.2	external encapsulating structure	down	component
AT5G34940.2	intracellular	down	component
AT5G34940.2	membrane	down	component
AT5G34940.2	cytoplasm	down	component
AT5G34940.2	extracellular	down	component
AT5G34940.2	cell	down	component
AT5G34940.2	catalytic activity	down	function
AT5G37300.1	transferase activity	down	function
AT5G37300.1	cellular process	down	process
AT5G37300.1	biosynthesis	down	process
AT5G37300.1	metabolism	down	process
AT5G37300.1	intracellular	down	component
AT5G37300.1	membrane	down	component
AT5G37300.1	cytoplasm	down	component
AT5G37300.1	cell	down	component
AT5G37300.1	catalytic activity	down	function
AT5G37940.1	oxidoreductase activity	down	function
AT5G37940.1	response to stimulus	down	process
AT5G37940.1	intracellular	down	component
AT5G37940.1	nucleus	down	component
AT5G37940.1	cytoplasm	down	component
AT5G37940.1	binding(other binding)	down	function
AT5G37940.1	cell	down	component
AT5G37940.1	catalytic activity	down	function
AT5G38000.1	oxidoreductase activity	down	function
AT5G38000.1	response to stimulus	down	process
AT5G38000.1	intracellular	down	component
AT5G38000.1	cytoplasm	down	component
AT5G38000.1	binding(other binding)	down	function
AT5G38000.1	cell	down	component
AT5G38000.1	nucleus	down	component
AT5G38000.1	catalytic activity	down	function
AT5G45670.1	hydrolase activity	down	function
AT5G45670.1	metabolism	down	process
AT5G45670.1	catabolism	down	process
AT5G45670.1	extracellular	down	component
AT5G45670.1	catalytic activity	down	function
AT5G48560.1	transcription regulator activity	down	function
AT5G48560.1	regulation of biological process	down	process
AT5G48560.1	cellular process	down	process
AT5G48560.1	nucleobase, nucleoside, nucleotide and nucleic acid metabolism	down	process
AT5G48560.1	intracellular	down	component
AT5G48560.1	cell	down	component
AT5G48560.1	nucleus	down	component
AT5G48560.1	nucleic acid binding	down	function
AT5G48570.1	protein metabolism	down	process
AT5G48570.1	isomerase activity	down	function
AT5G48570.1	response to stimulus	down	process
AT5G48570.1	cellular process	down	process
AT5G48570.1	intracellular	down	component
AT5G48570.1	cytoplasm	down	component
AT5G48570.1	protein binding	down	function
AT5G48570.1	cell	down	component
AT5G48570.1	nucleus	down	component
AT5G48570.1	catalytic activity	down	function
AT5G51950.1	oxidoreductase activity	down	function
AT5G51950.1	development	down	process
AT5G51950.1	cell communication	down	process
AT5G51950.1	cellular process	down	process
AT5G51950.1	metabolism	down	process
AT5G51950.1	binding(other binding)	down	function
AT5G51950.1	catalytic activity	down	function
AT5G52640.1	protein metabolism	down	process
AT5G52640.1	external encapsulating structure	down	component
AT5G52640.1	response to stimulus	down	process
AT5G52640.1	cellular process	down	process
AT5G52640.1	intracellular	down	component
AT5G52640.1	membrane	down	component
AT5G52640.1	cytoplasm	down	component
AT5G52640.1	protein binding	down	function
AT5G52640.1	cell	down	component
AT5G52640.1	binding(other binding)	down	function
AT5G58650.1	extracellular	down	component
AT5G58650.1	protein binding	down	function
AT5G59310.1	response to stimulus	down	process
AT5G59310.1	transport	down	process
AT5G59310.1	binding(other binding)	down	function
AT5G59320.1	external encapsulating structure	down	component
AT5G59320.1	response to stimulus	down	process
AT5G59320.1	transport	down	process
AT5G59320.1	extracellular	down	component
AT5G59320.1	binding(other binding)	down	function
AT5G59320.1	cell	down	component
AT5G60490.1	membrane	down	component
AT5G60490.1	cell	down	component
AT5G60910.1	macromolecule metabolism	down	process
AT5G60910.1	transcription regulator activity	down	function
AT5G60910.1	cell differentiation	down	process
AT5G60910.1	regulation of biological process	down	process
AT5G60910.1	cellular process	down	process
AT5G60910.1	nucleobase, nucleoside, nucleotide and nucleic acid metabolism	down	process
AT5G60910.1	development	down	process
AT5G60910.1	intracellular	down	component
AT5G60910.1	nucleus	down	component
AT5G60910.1	protein binding	down	function
AT5G60910.1	cell	down	component
AT5G60910.1	nucleic acid binding	down	function
AT5G60930.1	cellular process	down	process
AT5G60930.1	transport	down	process
AT5G60930.1	intracellular	down	component
AT5G60930.1	nucleus	down	component
AT5G60930.1	cytoplasm	down	component
AT5G60930.1	protein binding	down	function
AT5G60930.1	cell	down	component
AT5G60930.1	motor activity	down	function
AT5G60930.1	nucleic acid binding	down	function
AT5G60930.1	binding(other binding)	down	function
AT5G61480.1	transferase activity	down	function
AT5G61480.1	protein metabolism	down	process
AT5G61480.1	cellular process	down	process
AT5G61480.1	membrane	down	component
AT5G61480.1	kinase activity	down	function
AT5G61480.1	protein binding	down	function
AT5G61480.1	cell	down	component
AT5G61480.1	catalytic activity	down	function
AT5G61480.1	receptor activity	down	function
AT5G61480.1	signal transducer activity	down	function
AT5G61480.1	binding(other binding)	down	function
AT5G63580.1	oxidoreductase activity	down	function
AT5G63580.1	cellular process	down	process
AT5G63580.1	amino acid and derivative metabolism	down	process
AT5G63580.1	biosynthesis	down	process
AT5G63580.1	intracellular	down	component
AT5G63580.1	cytoplasm	down	component
AT5G63580.1	binding(other binding)	down	function
AT5G63580.1	cell	down	component
AT5G63580.1	catalytic activity	down	function

## Sheet: Pathway
Down-regulated genes
Amino Acid Metabolism	3
Biosynthesis of Other Secondary Metabolites	4
Cancers	1
Carbohydrate Metabolism	1
Digestive System	1
Endocrine System	1
Energy Metabolism	1
Environmental Adaptation	2
Folding, Sorting and Degradation	4
Immune System	1
Lipid Metabolism	8
Membrane Transport	1
Metabolism of Cofactors and Vitamins	1
Metabolism of Other Amino Acids	1
Metabolism of Terpenoids and Polyketides	1
Replication and Repair	2
Signal Transduction	4
Translation	1
Transport and Catabolism	1
Xenobiotics Biodegradation and Metabolism	1
Up-regulated genes
Amino Acid Metabolism	6
Biosynthesis of Other Secondary Metabolites	5
Carbohydrate Metabolism	4
Energy Metabolism	4
Environmental Adaptation	3
Infectious Diseases	1
Lipid Metabolism	4
Metabolism of Cofactors and Vitamins	1
Metabolism of Terpenoids and Polyketides	3
Nucleotide Metabolism	2
Signal Transduction	5
Transport and Catabolism	1
Xenobiotics Biodegradation and Metabolism	2

## Sheet: GO
	Down-regulated genes
component	cell	85
	chromosome	3
	cytoplasm	39
	external encapsulating structure	12
	extracellular matrix	1
	extracellular	24
	intracellular	59
	membrane	34
	nucleus	27
function	antioxidant activity	1
	binding(other binding)	58
	catalytic activity	64
	helicase activity	2
	hydrolase activity	25
	isomerase activity	3
	kinase activity	6
	ligase activity	2
	lyase activity	3
	motor activity	2
	nucleic acid binding	22
	oxidoreductase activity	17
	protein binding	23
	receptor activity	5
	signal transducer activity	5
	structural molecule activity	2
	transcription regulator activity	11
	transferase activity	18
	transporter activity	3
process	amino acid and derivative metabolism	5
	biosynthesis	13
	catabolism	10
	cell communication	9
	cell death	1
	cell differentiation	8
	cellular process	69
	development	22
	macromolecule metabolism	24
	metabolism	22
	nucleobase, nucleoside, nucleotide and nucleic acid metabolism	21
	protein metabolism	13
	regulation of biological process	21
	response to stimulus	37
	secretion	1
	transport	15
	Up-regulated genes
component	cell	45
	cytoplasm	25
	external encapsulating structure	5
	extracellular space	3
	extracellular	16
	intracellular	37
	membrane	19
	nucleus	14
function	antioxidant activity	3
	binding(other binding)	30
	catalytic activity	34
	hydrolase activity	16
	isomerase activity	2
	kinase activity	2
	ligase activity	2
	lyase activity	1
	nucleic acid binding	8
	oxidoreductase activity	10
	protein binding	11
	receptor activity	2
	signal transducer activity	2
	transcription regulator activity	7
	transferase activity	3
	transporter activity	2
process	amino acid and derivative metabolism	1
	biosynthesis	6
	catabolism	12
	cell communication	9
	cell death	1
	cell differentiation	2
	cellular process	37
	development	6
	macromolecule metabolism	17
	metabolism	17
	nucleobase, nucleoside, nucleotide and nucleic acid metabolism	13
	pathogenesis	1
	protein metabolism	4
	regulation of biological process	15
	response to stimulus	41
	transport	4
