# Supplementary material for: Ectopic Overexpression of SsCBF1, a CRT/DRE-Binding Factor from the Nightshade Plant Solanum lycopersicoides, Confers Freezing and Salt Tolerance in Transgenic Arabidopsis
Source: PLoS One. 2013 Jun 3;8(6):e61810. doi: 10.1371/journal.pone.0061810 (PMC3670921; doi:10.1371/journal.pone.0061810)
Supplement: Table S4 — Transcription profiling of Arabidopsis plants overexpressing SsCBF1 . (XLS) [file pone.0061810.s004.xls]

## Sheet: Sheet1
gene	length	founction	Col-0		35S:SsCBF1-#11		35S:SsCBF1-#11&Col-0
			read	RPKM	read	RPKM	Fold_change	log2(Fold_change) normalized	q-value(Benjamini et al. 1995)	result
AT1G01010.1	1688	NAC domain containing protein 1	54	3.50759	26	2.30946	0.658417	-0.602926	0.25
AT1G01020.1	1623	Arv1-like protein	29	1.95915	36	3.32578	1.69756	0.763466	0.150092
AT1G01030.1	1905	AP2/B3-like transcriptional factor family protein	31	1.78425	21	1.65285	0.926359	-0.110357	0.914514
AT1G01040.2	5877	dicer-like 1	189	3.5261	127	3.2401	0.91889	-0.122036	0.71843
AT1G01046.1	207	MIR838a; miRNA	1	0.529685	1	0.724335	1.36748	0.451522	0.930815
AT1G01050.1	976	pyrophosphorylase 1	460	51.6769	378	58.07	1.12371	0.168274	0.29627
AT1G01060.1	2704	Homeodomain-like superfamily protein	6115	247.958	4339	240.598	0.97032	-0.0434681	0.358394
AT1G01070.1	1311	nodulin MtN21 /EamA-like transporter family protein	79	6.60712	44	5.03222	0.761636	-0.392827	0.381791
AT1G01073.1	111	unknown protein; FUNCTIONS IN: molecular_function unknown; INVOLVED IN: biological_process unknown; LOCATED IN: endomembrane system; Has 0 Blast hits to 0 proteins in 0 species (source: NCBI BLink).	0	0	0	0	#VALUE!	NA	NA
AT1G01080.2	1322	RNA-binding (RRM/RBD/RNP motifs) family protein	298	24.7157	256	29.0348	1.17475	0.232353	0.220514
AT1G01090.1	1627	pyruvate dehydrogenase E1 alpha	1579	106.41	989	91.142	0.856517	-0.223447	0.00141588
AT1G01100.1	587	60S acidic ribosomal protein family	1052	196.501	713	182.121	0.92682	-0.109639	0.335846
AT1G01110.2	1782	IQ-domain 18	23	1.41517	6	0.504839	0.356734	-1.48708	0.0730105
AT1G01115.1	117	unknown protein; FUNCTIONS IN: molecular_function unknown; INVOLVED IN: biological_process unknown; LOCATED IN: endomembrane system; Has 0 Blast hits to 0 proteins in 0 species (source: NCBI BLink).	0	0	0	0	#VALUE!	NA	NA
AT1G01120.1	1899	3-ketoacyl-CoA synthase 1	1017	58.7197	719	56.7693	0.966784	-0.0487342	0.735499
AT1G01130.1	375	CONTAINS InterPro DOMAIN/s: CBL-interacting protein kinase (InterPro:IPR020660), Calcium/calmodulin-dependent protein kinase-like (InterPro:IPR020636); BEST Arabidopsis thaliana protein match is: unknown protein (TAIR:AT5G47170.1); Has 176 Blast hits to 176 proteins in 20 species: Archae - 0; Bacteria - 0; Metazoa - 0; Fungi - 0; Plants - 176; Viruses - 0; Other Eukaryotes - 0 (source: NCBI BLink…	11	3.21625	6	2.399	0.745899	-0.422947	0.791844
AT1G01140.3	1700	CBL-interacting protein kinase 9	289	18.6396	204	17.9925	0.965281	-0.0509785	0.878652
AT1G01150.1	1178	Homeodomain-like protein with RING/FYVE/PHD-type zinc finger domain	0	0	2	0.254562	#VALUE!	NA	NA
AT1G01160.2	1129	GRF1-interacting factor 2	197	19.132	161	21.3817	1.11759	0.160387	0.577321
AT1G01170.1	515	Protein of unknown function (DUF1138)	196	41.7289	139	40.4685	0.969796	-0.044247	0.914073
AT1G01180.1	1176	S-adenosyl-L-methionine-dependent methyltransferases superfamily protein	107	9.97619	88	11.2198	1.12466	0.169486	0.690004
AT1G01183.1	101	MIR165/MIR165A; miRNA	0	0	0	0	#VALUE!	NA	NA
AT1G01190.1	1608	cytochrome P450, family 78, subfamily A, polypeptide 8	6	0.409122	0	0	0.113957	-3.13344	0.179152
AT1G01200.1	982	RAB GTPase homolog A3	10	1.11655	7	1.0688	0.957237	-0.0630514	0.969052
AT1G01210.1	616	DNA-directed RNA polymerase, subunit M, archaeal	78	13.8836	48	11.6834	0.841527	-0.248918	0.625362
AT1G01220.1	3532	L-fucokinase/GDP-L-fucose pyrophosphorylase	104	3.2285	69	2.92913	0.907272	-0.140393	0.76864
AT1G01225.1	1025	NC domain-containing protein-related	10	1.06971	7	1.02396	0.957237	-0.0630514	0.969052
AT1G01230.1	832	ORMDL family protein	86	11.3335	86	15.4983	1.36748	0.451522	0.170573
AT1G01240.1	1288	unknown protein; INVOLVED IN: N-terminal protein myristoylation; EXPRESSED IN: 17 plant structures; EXPRESSED DURING: 11 growth stages; BEST Arabidopsis thaliana protein match is: unknown protein (TAIR:AT2G46550.1); Has 95 Blast hits to 78 proteins in 16 species: Archae - 0; Bacteria - 2; Metazoa - 11; Fungi - 0; Plants - 80; Viruses - 0; Other Eukaryotes - 2 (source: NCBI BLink).	36	3.06461	29	3.37592	1.10158	0.139578	0.878884
AT1G01250.1	840	Integrase-type DNA-binding superfamily protein	39	5.09065	38	6.78288	1.33242	0.414047	0.478406
AT1G01260.1	2578	basic helix-loop-helix (bHLH) DNA-binding superfamily protein	83	3.53007	63	3.6641	1.03797	0.0537623	0.936119
AT1G01270.1	72	pre-tRNA	0	0	0	0	#VALUE!	NA	NA
AT1G01280.1	1602	cytochrome P450, family 703, subfamily A, polypeptide 2	4	0.27377	0	0	#VALUE!	NA	NA
AT1G01290.1	1079	cofactor of nitrate reductase and xanthine dehydrogenase 3	35	3.5566	31	4.30774	1.2112	0.276435	0.701795
AT1G01300.1	1822	Eukaryotic aspartyl protease family protein	450	27.0802	193	15.8825	0.586498	-0.769802	3.31554e-09
AT1G01305.1	601	unknown protein; FUNCTIONS IN: molecular_function unknown; INVOLVED IN: biological_process unknown; LOCATED IN: endomembrane system; Has 30201 Blast hits to 17322 proteins in 780 species: Archae - 12; Bacteria - 1396; Metazoa - 17338; Fungi - 3422; Plants - 5037; Viruses - 0; Other Eukaryotes - 2996 (source: NCBI BLink).	0	0	0	0	#VALUE!	NA	NA
AT1G01310.1	977	CAP (Cysteine-rich secretory proteins, Antigen 5, and Pathogenesis-related 1 protein) superfamily protein	0	0	0	0	#VALUE!	NA	NA
AT1G01320.1	6015	Tetratricopeptide repeat (TPR)-like superfamily protein	3771	68.7399	2075	51.724	0.75246	-0.410314	1.16709e-24
AT1G01340.2	2397	cyclic nucleotide gated channel 10	54	2.4701	34	2.12677	0.861007	-0.215903	0.737681
AT1G01350.1	1400	Zinc finger (CCCH-type/C3HC4-type RING finger) family protein	86	6.73532	51	5.462	0.810949	-0.302318	0.509259
AT1G01355.1	687	Putative endonuclease or glycosyl hydrolase	0	0	0	0	#VALUE!	NA	NA
AT1G01360.1	1000	regulatory component of ABA receptor 1	66	7.23656	59	8.8463	1.22245	0.289771	0.547518
AT1G01370.1	909	Histone superfamily protein	26	3.13616	15	2.47421	0.788932	-0.342027	0.718153
AT1G01380.1	568	Homeodomain-like superfamily protein	11	2.1234	2	0.527948	0.248633	-2.00791	0.149243
AT1G01390.1	1687	UDP-Glycosyltransferase superfamily protein	91	5.91445	53	4.71054	0.796446	-0.328352	0.441817
AT1G01400.1	1145	unknown protein; Has 21 Blast hits to 21 proteins in 8 species: Archae - 0; Bacteria - 2; Metazoa - 2; Fungi - 1; Plants - 13; Viruses - 0; Other Eukaryotes - 3 (source: NCBI BLink).	0	0	0	0	#VALUE!	NA	NA
AT1G01410.1	1086	pumilio 22	0	0	0	0	#VALUE!	NA	NA
AT1G01420.1	1520	UDP-glucosyl transferase 72B3	107	7.71842	150	14.7964	1.91703	0.938874	5.05716e-06
AT1G01430.1	1642	TRICHOME BIREFRINGENCE-LIKE 25	557	37.1938	396	36.1603	0.972213	-0.0406551	0.860925
AT1G01440.1	2221	Protein of unknown function (DUF3133)	117	5.77598	82	5.53573	0.958406	-0.0612909	0.907844
AT1G01448.1	2119	other RNA	24	1.24185	17	1.20289	0.968633	-0.0459779	0.964521
AT1G01450.1	1413	Protein kinase superfamily protein	16	1.24155	8	0.848902	0.683741	-0.548478	0.652148
AT1G01453.2	1225	unknown protein; FUNCTIONS IN: molecular_function unknown; INVOLVED IN: biological_process unknown; LOCATED IN: cellular_component unknown; BEST Arabidopsis thaliana protein match is: unknown protein (TAIR:AT4G01110.1); Has 30201 Blast hits to 17322 proteins in 780 species: Archae - 12; Bacteria - 1396; Metazoa - 17338; Fungi - 3422; Plants - 5037; Viruses - 0; Other Eukaryotes - 2996 (source: NC…	0	0	0	0	#VALUE!	NA	NA
AT1G01460.1	1452	Phosphatidylinositol-4-phosphate 5-kinase, core	1	0.075513	0	0	#VALUE!	NA	NA
AT1G01470.1	727	Late embryogenesis abundant protein	351	52.9372	445	91.7773	1.7337	0.793856	4.71704e-13
AT1G01471.1	216	unknown protein; Has 30201 Blast hits to 17322 proteins in 780 species: Archae - 12; Bacteria - 1396; Metazoa - 17338; Fungi - 3422; Plants - 5037; Viruses - 0; Other Eukaryotes - 2996 (source: NCBI BLink).	0	0	0	0	#VALUE!	NA	NA
AT1G01480.1	1920	1-amino-cyclopropane-1-carboxylate synthase 2	4	0.228427	1	0.0780923	0.34187	-1.54848	0.56864
AT1G01490.1	1107	Heavy metal transport/detoxification superfamily protein	854	84.586	589	79.7769	0.943146	-0.0844466	0.554826
AT1G01500.1	1461	Erythronate-4-phosphate dehydrogenase family protein	27	2.02629	30	3.07879	1.51942	0.603525	0.336568
AT1G01510.1	2155	NAD(P)-binding Rossmann-fold superfamily protein	180	9.15827	128	8.90579	0.972432	-0.0403313	0.926799
AT1G01520.1	864	Homeodomain-like superfamily protein	164	20.8122	89	15.4449	0.742109	-0.430297	0.105114
AT1G01530.1	752	AGAMOUS-like 28	1	0.145804	1	0.199385	1.36748	0.451522	0.930815
AT1G01540.2	1920	Protein kinase superfamily protein	539	30.7805	364	28.4256	0.923494	-0.114825	0.518313
AT1G01550.1	1460	Protein of unknown function (DUF793)	928	69.692	759	77.9469	1.11845	0.161497	0.11029
AT1G01560.2	1319	MAP kinase 11	32	2.66007	23	2.61452	0.982878	-0.0249162	0.979198
AT1G01570.1	1437	Protein of unknown function (DUF604)	7	0.534108	2	0.208681	0.390709	-1.35583	0.466662
AT1G01580.1	2409	ferric reduction oxidase 2	20	0.910293	27	1.68049	1.8461	0.884481	0.159887
AT1G01590.1	2115	ferric reduction oxidase 1	9	0.466574	5	0.354462	0.759712	-0.396475	0.834072
AT1G01600.1	2163	cytochrome P450, family 86, subfamily A, polypeptide 4	124	6.28569	52	3.6046	0.57346	-0.802235	0.00461185
AT1G01610.1	1856	glycerol-3-phosphate acyltransferase 4	531	31.3693	387	31.2639	0.996639	-0.0048565	0.984057
AT1G01620.1	1308	plasma membrane intrinsic protein 1C	4487	376.129	2352	269.612	0.716808	-0.480341	2.60653e-39
AT1G01630.1	1203	Sec14p-like phosphatidylinositol transfer family protein	334	30.4417	291	36.2691	1.19143	0.252693	0.134658
AT1G01640.1	918	BTB/POZ domain-containing protein	18	2.1499	6	0.979982	0.455827	-1.13344	0.256657
AT1G01650.1	2140	SIGNAL PEPTIDE PEPTIDASE-LIKE 4	298	15.2683	261	18.2867	1.19769	0.260259	0.149396
AT1G01660.1	1707	RING/U-box superfamily protein	1	0.0642325	3	0.26351	4.10245	2.03648	0.455174
AT1G01670.1	1411	RING/U-box superfamily protein	19	1.47644	9	0.956368	0.647755	-0.626481	0.552481
AT1G01680.1	965	plant U-box 54	42	4.77211	9	1.39838	0.293032	-1.77087	0.00165447
AT1G01690.1	1692	putative recombination initiation defects 3	7	0.453613	11	0.97477	2.1489	1.1036	0.327046
AT1G01695.1	1302	Phosphatidylinositol N-acetyglucosaminlytransferase subunit P-related	1	0.0842126	0	0	#VALUE!	NA	NA
AT1G01700.1	1458	RHO guanyl-nucleotide exchange factor 2	4	0.300809	1	0.102838	0.34187	-1.54848	0.56864
AT1G01710.1	2492	Acyl-CoA thioesterase family protein	219	9.63572	170	10.2285	1.06152	0.0861257	0.793648
AT1G01720.1	1316	NAC (No Apical Meristem) domain transcriptional regulator superfamily protein	204	16.9966	156	17.7737	1.04572	0.0644987	0.866967
AT1G01725.1	453	unknown protein; FUNCTIONS IN: molecular_function unknown; INVOLVED IN: biological_process unknown; LOCATED IN: endomembrane system; EXPRESSED IN: 23 plant structures; EXPRESSED DURING: 14 growth stages; BEST Arabidopsis thaliana protein match is: unknown protein (TAIR:AT4G00530.1); Has 20 Blast hits to 20 proteins in 7 species: Archae - 0; Bacteria - 0; Metazoa - 0; Fungi - 0; Plants - 20; Virus…	14	3.38858	9	2.97889	0.879096	-0.185908	0.904235
AT1G01730.1	910	unknown protein; FUNCTIONS IN: molecular_function unknown; INVOLVED IN: biological_process unknown; LOCATED IN: chloroplast; EXPRESSED IN: 23 plant structures; EXPRESSED DURING: 13 growth stages; Has 42 Blast hits to 42 proteins in 17 species: Archae - 0; Bacteria - 2; Metazoa - 5; Fungi - 1; Plants - 34; Viruses - 0; Other Eukaryotes - 0 (source: NCBI BLink).	80	9.6391	48	7.90878	0.820489	-0.285444	0.555465
AT1G01740.1	1648	Protein kinase protein with tetratricopeptide repeat domain	16	1.06451	18	1.63766	1.53842	0.621447	0.480358
AT1G01750.1	769	actin depolymerizing factor 11	2	0.285162	1	0.194977	0.683741	-0.548478	0.905732
AT1G01760.1	1312	adenosine deaminases;RNA binding;RNA binding;adenosine deaminases	9	0.752137	9	1.02853	1.36748	0.451522	0.753226
AT1G01770.1	2362	unknown protein; CONTAINS InterPro DOMAIN/s: Protein of unknown function DUF1446 (InterPro:IPR010839); Has 1597 Blast hits to 1509 proteins in 306 species: Archae - 4; Bacteria - 843; Metazoa - 22; Fungi - 131; Plants - 31; Viruses - 0; Other Eukaryotes - 566 (source: NCBI BLink).	54	2.5067	35	2.22176	0.886331	-0.174083	0.805465
AT1G01780.1	939	GATA type zinc finger transcription factor family protein	19	2.21859	17	2.71452	1.22354	0.291057	0.785194
AT1G01790.1	3892	K+ efflux antiporter 1	1141	32.1441	725	27.9303	0.868908	-0.202724	0.0220855
AT1G01800.1	1094	NAD(P)-binding Rossmann-fold superfamily protein	598	59.9338	387	53.04	0.884976	-0.17629	0.219517
AT1G01810.1	639	unknown protein; Has 12 Blast hits to 12 proteins in 5 species: Archae - 0; Bacteria - 0; Metazoa - 5; Fungi - 0; Plants - 7; Viruses - 0; Other Eukaryotes - 0 (source: NCBI BLink).	6	1.02953	3	0.703931	0.683741	-0.548478	0.80763
AT1G01820.1	1048	peroxin 11c	157	16.4258	131	18.7422	1.14102	0.190324	0.549799
AT1G01830.2	2139	ARM repeat superfamily protein	118	6.04866	100	7.00969	1.15888	0.212735	0.563098
AT1G01840.1	822	unknown protein; Has 23 Blast hits to 23 proteins in 9 species: Archae - 0; Bacteria - 0; Metazoa - 0; Fungi - 0; Plants - 23; Viruses - 0; Other Eukaryotes - 0 (source: NCBI BLink).	14	1.86743	12	2.18887	1.17213	0.229129	0.87657
AT1G01860.1	1350	Ribosomal RNA adenine dimethylase family protein	58	4.71067	45	4.99791	1.06098	0.0853939	0.907004
AT1G01870.1	73	pre-tRNA	0	0	0	0	#VALUE!	NA	NA
AT1G01880.1	1996	5'-3' exonuclease family protein	5	0.274661	2	0.150238	0.546993	-0.870406	0.711353
AT1G01890.1	73	pre-tRNA	0	0	0	0	#VALUE!	NA	NA
AT1G01900.1	2460	subtilase family protein	57	2.54055	25	1.52375	0.599773	-0.737512	0.126693
AT1G01910.1	1365	P-loop containing nucleoside triphosphate hydrolases superfamily protein	211	16.9488	167	18.344	1.08232	0.114127	0.707556
AT1G01920.1	1873	SET domain-containing protein	42	2.45867	28	2.24145	0.911655	-0.133441	0.878677
AT1G01930.1	1999	zinc finger protein-related	67	3.67494	41	3.07525	0.836817	-0.257015	0.648129
AT1G01940.1	736	Cyclophilin-like peptidyl-prolyl cis-trans isomerase family protein	59	8.78946	35	7.13017	0.811218	-0.301838	0.603567
AT1G01950.3	3058	armadillo repeat kinesin 2	108	3.87235	66	3.23606	0.835683	-0.258972	0.528161
AT1G01960.1	5495	SEC7-like guanine nucleotide exchange family protein	418	8.34059	303	8.2677	0.991261	-0.0126634	0.961241
AT1G01970.1	1649	Tetratricopeptide repeat (TPR)-like superfamily protein	265	17.6203	217	19.731	1.11979	0.163224	0.49034
AT1G01980.1	1828	FAD-binding Berberine family protein	0	0	0	0	#VALUE!	NA	NA
AT1G01990.1	1176	unknown protein; Has 32 Blast hits to 32 proteins in 6 species: Archae - 0; Bacteria - 0; Metazoa - 0; Fungi - 0; Plants - 32; Viruses - 0; Other Eukaryotes - 0 (source: NCBI BLink).	226	21.0712	169	21.5471	1.02259	0.0322223	0.924509
AT1G02000.1	1781	UDP-D-glucuronate 4-epimerase 2	144	8.86516	77	6.48241	0.731223	-0.451617	0.115208
AT1G02010.1	2460	secretory 1A	44	1.96113	18	1.0971	0.559424	-0.837985	0.137013
AT1G02020.1	2258	nitroreductase family protein	200	9.71168	122	8.10113	0.834164	-0.261597	0.327092
AT1G02030.1	1938	C2H2-like zinc finger protein	4	0.226305	1	0.077367	0.34187	-1.54848	0.56864
AT1G02040.1	975	C2H2-type zinc finger family protein	0	0	0	0	#VALUE!	NA	NA
AT1G02050.1	1312	Chalcone and stilbene synthase family protein	34	2.84141	3	0.342844	0.12066	-3.05098	3.79617e-05	down
AT1G02060.1	2177	Tetratricopeptide repeat (TPR)-like superfamily protein	41	2.06497	27	1.85958	0.900537	-0.151143	0.863588
AT1G02065.1	1609	squamosa promoter binding protein-like 8	74	5.04271	18	1.67736	0.332631	-1.58801	4.78492e-05	down
AT1G02070.1	604	unknown protein; BEST Arabidopsis thaliana protein match is: unknown protein (TAIR:AT3G60520.1); Has 98 Blast hits to 98 proteins in 13 species: Archae - 0; Bacteria - 0; Metazoa - 0; Fungi - 0; Plants - 98; Viruses - 0; Other Eukaryotes - 0 (source: NCBI BLink).	6	1.08919	2	0.496481	0.455827	-1.13344	0.583662
AT1G02074.1	147	unknown protein; Has 30201 Blast hits to 17322 proteins in 780 species: Archae - 12; Bacteria - 1396; Metazoa - 17338; Fungi - 3422; Plants - 5037; Viruses - 0; Other Eukaryotes - 2996 (source: NCBI BLink).	0	0	0	0	#VALUE!	NA	NA
AT1G02080.1	7461	transcription regulators	665	9.77266	356	7.15423	0.732066	-0.449955	2.26026e-05
AT1G02090.1	1064	Proteasome component (PCI) domain protein	246	25.3502	141	19.8695	0.783801	-0.351441	0.0987493
AT1G02100.3	1335	Leucine carboxyl methyltransferase	230	18.8901	159	17.8577	0.945346	-0.0810853	0.807489
AT1G02110.1	2314	Protein of unknown function (DUF630 and DUF632)	233	11.0403	152	9.84895	0.892091	-0.164737	0.553565
AT1G02120.1	1974	GRAM domain family protein	569	31.6048	363	27.5721	0.872401	-0.196937	0.168738
AT1G02130.1	1021	RAS 5	255	27.3844	161	23.6434	0.863391	-0.211915	0.381858
AT1G02136.1	192	pseudogene of phagocytosis and cell motility protein	0	0	0	0	#VALUE!	NA	NA
AT1G02140.1	785	mago nashi family protein	989	138.139	621	118.613	0.858651	-0.219855	0.0209965
AT1G02145.3	1655	homolog of asparagine-linked glycosylation 12	91	6.02881	45	4.07685	0.676227	-0.56442	0.128318
AT1G02150.1	1910	Tetratricopeptide repeat (TPR)-like superfamily protein	552	31.6879	424	33.2845	1.05038	0.0709178	0.708492
AT1G02160.2	567	Cox19 family protein (CHCH motif)	49	9.47548	34	8.99095	0.948865	-0.0757252	0.929369
AT1G02170.1	1336	metacaspase 1	176	14.4442	109	12.2329	0.846906	-0.239725	0.424586
AT1G02180.1	918	ferredoxin-related	33	3.94148	18	2.93995	0.745899	-0.422947	0.588145
AT1G02190.1	2173	Fatty acid hydroxylase superfamily	53	2.67426	10	0.690001	0.258015	-1.95447	7.60897e-05	down
AT1G02205.3	2067	Fatty acid hydroxylase superfamily	1322	70.126	329	23.8652	0.340319	-1.55504	9.09826e-84	down
AT1G02210.1	264	NAC (No Apical Meristem) domain transcriptional regulator superfamily protein	0	0	0	0	#VALUE!	NA	NA
AT1G02220.1	1353	NAC domain containing protein 3	34	2.7553	22	2.43801	0.884841	-0.176509	0.857242
AT1G02228.1	789	transposable element gene	0	0	0	0	#VALUE!	NA	NA
AT1G02230.1	1081	NAC domain containing protein 4	5	0.507145	1	0.138702	0.273496	-1.87041	0.429382
AT1G02250.1	1089	NAC domain containing protein 5	0	0	0	0	#VALUE!	NA	NA
AT1G02260.1	2146	Divalent ion symporter	57	2.91228	27	1.88644	0.647755	-0.626481	0.209108
AT1G02270.1	1645	Calcium-binding endonuclease/exonuclease/phosphatase family	128	8.53163	101	9.20588	1.07903	0.109733	0.801761
AT1G02280.1	1173	translocon at the outer envelope membrane of chloroplasts 33	278	25.9857	213	27.2265	1.04775	0.0672903	0.82734
AT1G02290.1	1695	unknown protein; BEST Arabidopsis thaliana protein match is: unknown protein (TAIR:AT3G45830.1); Has 134 Blast hits to 134 proteins in 37 species: Archae - 0; Bacteria - 0; Metazoa - 54; Fungi - 0; Plants - 78; Viruses - 0; Other Eukaryotes - 2 (source: NCBI BLink).	35	2.26405	23	2.03455	0.898631	-0.154199	0.876547
AT1G02300.1	1227	Cysteine proteinases superfamily protein	9	0.804241	12	1.46638	1.82331	0.866559	0.428045
AT1G02305.1	1407	Cysteine proteinases superfamily protein	371	28.9113	236	25.1494	0.869881	-0.201111	0.291683
AT1G02310.1	1390	Glycosyl hydrolase superfamily protein	2	0.157762	0	0	#VALUE!	NA	NA
AT1G02320.1	147	unknown protein; Has 0 Blast hits to 0 proteins in 0 species (source: NCBI BLink).	0	0	0	0	#VALUE!	NA	NA
AT1G02330.1	1058	CONTAINS InterPro DOMAIN/s: Hepatocellular carcinoma-associated antigen 59 (InterPro:IPR010756); Has 1239 Blast hits to 998 proteins in 204 species: Archae - 4; Bacteria - 71; Metazoa - 421; Fungi - 109; Plants - 87; Viruses - 5; Other Eukaryotes - 542 (source: NCBI BLink).	92	9.53433	42	5.95214	0.624285	-0.679723	0.0555106
AT1G02335.1	832	germin-like protein subfamily 2 member 2 precursor	135	17.7909	102	18.3817	1.03321	0.0471315	0.923923
AT1G02340.1	1253	basic helix-loop-helix (bHLH) DNA-binding superfamily protein	15	1.31259	7	0.837639	0.638158	-0.648014	0.592312
AT1G02350.1	423	protoporphyrinogen oxidase-related	3	0.777623	1	0.354462	0.455827	-1.13344	0.721986
AT1G02360.1	1011	Chitinase family protein	37	4.01272	24	3.55934	0.887015	-0.172969	0.851737
AT1G02370.1	1758	Tetratricopeptide repeat (TPR)-like superfamily protein	28	1.74633	20	1.70577	0.976773	-0.033905	0.971801
AT1G02380.1	1121	unknown protein; BEST Arabidopsis thaliana protein match is: unknown protein (TAIR:AT4G01960.1); Has 66 Blast hits to 66 proteins in 11 species: Archae - 0; Bacteria - 0; Metazoa - 0; Fungi - 0; Plants - 66; Viruses - 0; Other Eukaryotes - 0 (source: NCBI BLink).	17	1.66277	7	0.936272	0.563081	-0.828586	0.441927
AT1G02390.1	1791	glycerol-3-phosphate acyltransferase 2	49	2.99977	23	1.92549	0.641879	-0.639626	0.247159
AT1G02391.1	156	unknown protein; Has 30201 Blast hits to 17322 proteins in 780 species: Archae - 12; Bacteria - 1396; Metazoa - 17338; Fungi - 3422; Plants - 5037; Viruses - 0; Other Eukaryotes - 2996 (source: NCBI BLink).	0	0	0	0	#VALUE!	NA	NA
AT1G02400.1	1339	gibberellin 2-oxidase 6	6	0.491314	5	0.559885	1.13957	0.188487	0.925436
AT1G02405.1	527	proline-rich family protein	3	0.624164	3	0.853533	1.36748	0.451522	0.880523
AT1G02410.1	1176	cytochrome c oxidase assembly protein CtaG / Cox11 family	102	9.51001	83	10.5823	1.11275	0.154136	0.721377
AT1G02420.1	1476	Pentatricopeptide repeat (PPR) superfamily protein	14	1.03999	13	1.32059	1.2698	0.344607	0.776636
AT1G02430.1	698	ADP-ribosylation factor D1B	5	0.785421	5	1.07405	1.36748	0.451522	0.836067
AT1G02440.1	573	ADP-ribosylation factor D1A	1	0.191352	1	0.261671	1.36748	0.451522	0.930815
AT1G02450.1	541	NIM1-interacting 1	93	18.8484	18	4.98867	0.264674	-1.91771	5.64804e-08	down
AT1G02460.1	1805	Pectin lyase-like superfamily protein	5	0.303725	3	0.249203	0.820489	-0.285444	0.914773
AT1G02470.2	855	Polyketide cyclase/dehydrase and lipid transport superfamily protein	11	1.41064	6	1.05219	0.745899	-0.422947	0.791844
AT1G02475.1	929	Polyketide cyclase/dehydrase and lipid transport superfamily protein	350	41.3086	282	45.5138	1.1018	0.139862	0.502593
AT1G02480.1	73	pre-tRNA	0	0	0	0	#VALUE!	NA	NA
AT1G02490.1	117	unknown protein; Has 0 Blast hits to 0 proteins in 0 species (source: NCBI BLink).	0	0	0	0	#VALUE!	NA	NA
AT1G02500.1	1530	S-adenosylmethionine synthetase 1	2115	151.568	1427	139.843	0.922646	-0.116151	0.0944062
AT1G02510.1	1086	Outward rectifying potassium channel protein	0	0	0	0	#VALUE!	NA	NA
AT1G02520.1	3871	P-glycoprotein 11	6	0.169948	2	0.077467	0.455827	-1.13344	0.583662
AT1G02530.1	3998	P-glycoprotein 12	5	0.137125	0	0	0.136748	-2.87041	0.264639
AT1G02540.1	873	unknown protein; Has 3327 Blast hits to 2216 proteins in 265 species: Archae - 18; Bacteria - 202; Metazoa - 802; Fungi - 283; Plants - 84; Viruses - 187; Other Eukaryotes - 1751 (source: NCBI BLink).	0	0	0	0	#VALUE!	NA	NA
AT1G02550.1	729	Plant invertase/pectin methylesterase inhibitor superfamily protein	0	0	0	0	#VALUE!	NA	NA
AT1G02560.1	1341	nuclear encoded CLP protease 5	1715	140.224	1356	151.614	1.08123	0.11267	0.142795
AT1G02570.1	906	unknown protein; BEST Arabidopsis thaliana protein match is: unknown protein (TAIR:AT1G02575.1); Has 108 Blast hits to 55 proteins in 6 species: Archae - 0; Bacteria - 0; Metazoa - 0; Fungi - 0; Plants - 108; Viruses - 0; Other Eukaryotes - 0 (source: NCBI BLink).	0	0	0	0	#VALUE!	NA	NA
AT1G02575.1	898	unknown protein; BEST Arabidopsis thaliana protein match is: unknown protein (TAIR:AT1G02570.1).	0	0	0	0	#VALUE!	NA	NA
AT1G02580.1	2291	SET domain-containing protein	2	0.0957179	0	0	#VALUE!	NA	NA
AT1G02590.1	270	Aldehyde oxidase/xanthine dehydrogenase, molybdopterin binding protein	0	0	0	0	#VALUE!	NA	NA
AT1G02600.1	72	pre-tRNA	0	0	0	0	#VALUE!	NA	NA
AT1G02610.1	937	RING/FYVE/PHD zinc finger superfamily protein	16	1.87227	22	3.52041	1.88029	0.910953	0.205027
AT1G02620.1	687	Ras-related small GTP-binding family protein	0	0	0	0	#VALUE!	NA	NA
AT1G02630.1	1609	Nucleoside transporter family protein	14	0.954026	3	0.27956	0.293032	-1.77087	0.129094
AT1G02640.1	2584	beta-xylosidase 2	129	5.47375	65	3.77164	0.689041	-0.537338	0.0700118
AT1G02650.1	1542	Tetratricopeptide repeat (TPR)-like superfamily protein	4	0.284422	4	0.388942	1.36748	0.451522	0.857164
AT1G02660.1	2609	alpha/beta-Hydrolases superfamily protein	14	0.588359	15	0.862039	1.46516	0.551057	0.585953
AT1G02670.1	2037	P-loop containing nucleoside triphosphate hydrolases superfamily protein	4	0.215306	4	0.294428	1.36748	0.451522	0.857164
AT1G02680.1	907	TBP-associated factor 13	75	9.06655	41	6.77776	0.747557	-0.419745	0.357636
AT1G02681.1	510	Pseudogene of AT4G02160	0	0	0	0	#VALUE!	NA	NA
AT1G02690.2	1940	importin alpha isoform 6	63	3.56063	31	2.39591	0.672888	-0.571562	0.231103
AT1G02700.1	1030	unknown protein; FUNCTIONS IN: molecular_function unknown; INVOLVED IN: biological_process unknown; LOCATED IN: mitochondrion; BEST Arabidopsis thaliana protein match is: unknown protein (TAIR:AT4G02140.1); Has 49 Blast hits to 49 proteins in 21 species: Archae - 0; Bacteria - 0; Metazoa - 10; Fungi - 6; Plants - 29; Viruses - 0; Other Eukaryotes - 4 (source: NCBI BLink).	8	0.85161	4	0.582281	0.683741	-0.548478	0.76641
AT1G02710.1	291	glycine-rich protein	7	2.6375	4	2.06099	0.781418	-0.355833	0.875558
AT1G02720.1	1775	galacturonosyltransferase 5	87	5.37414	53	4.477	0.833064	-0.263501	0.568167
AT1G02730.1	3854	cellulose synthase-like D5	207	5.88907	89	3.46249	0.587951	-0.766232	0.000196506
AT1G02740.1	1319	MRG family protein	79	6.56705	51	5.79742	0.882805	-0.179834	0.733758
AT1G02750.1	1000	Drought-responsive family protein	56	6.14011	55	8.24655	1.34306	0.425527	0.348716
AT1G02760.1	73	pre-tRNA	0	0	0	0	#VALUE!	NA	NA
AT1G02770.1	1218	Protein of unknown function (DUF626)	6	0.540122	3	0.369304	0.683741	-0.548478	0.80763
AT1G02780.1	1031	Ribosomal protein L19e family protein	2767	294.265	1930	280.678	0.953827	-0.0682	0.325555
AT1G02790.1	1658	polygalacturonase 4	2	0.132262	1	0.0904326	0.683741	-0.548478	0.905732
AT1G02800.1	1764	cellulase 2	54	3.35647	15	1.27498	0.379856	-1.39648	0.00301334
AT1G02810.1	1906	Plant invertase/pectin methylesterase inhibitor superfamily	7	0.402683	3	0.235998	0.586064	-0.770871	0.695313
AT1G02813.1	612	Protein of unknown function, DUF538	6	1.07495	0	0	0.113957	-3.13344	0.179152
AT1G02816.1	1009	Protein of unknown function, DUF538	182	19.7774	108	16.0488	0.811473	-0.301385	0.270812
AT1G02820.1	615	Late embryogenesis abundant 3 (LEA3) family protein	840	149.759	512	124.826	0.833513	-0.262724	0.0093428
AT1G02830.1	384	Ribosomal L22e protein family	0	0	0	0	#VALUE!	NA	NA
AT1G02840.1	1241	RNA-binding (RRM/RBD/RNP motifs) family protein	448	39.5817	301	36.3667	0.918777	-0.122213	0.537104
AT1G02850.4	1804	beta glucosidase 11	119	7.23267	95	7.89581	1.09169	0.12656	0.767636
AT1G02860.1	1517	SPX (SYG1/Pho81/XPR1) domain-containing protein	31	2.2406	36	3.55817	1.58804	0.66725	0.221221
AT1G02870.1	843	FUNCTIONS IN: molecular_function unknown; INVOLVED IN: biological_process unknown; EXPRESSED IN: 23 plant structures; EXPRESSED DURING: 13 growth stages; CONTAINS InterPro DOMAIN/s: Ribosome biogenesis protein Nop16 (InterPro:IPR019002); Has 104 Blast hits to 104 proteins in 57 species: Archae - 0; Bacteria - 0; Metazoa - 0; Fungi - 63; Plants - 35; Viruses - 0; Other Eukaryotes - 6 (source: NCBI…	115	14.9575	81	14.4068	0.963183	-0.0541183	0.919581
AT1G02880.3	1169	thiamin pyrophosphokinase1	100	9.37937	94	12.0566	1.28543	0.362254	0.271199
AT1G02890.1	4131	AAA-type ATPase family protein	422	11.2007	296	10.7435	0.959182	-0.060124	0.8092
AT1G02900.1	579	rapid alkalinization factor 1	13	2.4618	8	2.07167	0.841527	-0.248918	0.880094
AT1G02910.1	1557	tetratricopeptide repeat (TPR)-containing protein	328	23.0979	284	27.3489	1.18404	0.243717	0.160919
AT1G02920.1	925	glutathione S-transferase 7	717	84.9896	424	68.728	0.808664	-0.306387	0.00457171
AT1G02930.1	1049	glutathione S-transferase 6	803	83.9321	620	88.6188	1.05584	0.07839	0.589763
AT1G02940.1	771	glutathione S-transferase (class phi) 5	2	0.284422	3	0.583414	2.05122	1.03648	0.698602
AT1G02950.2	910	glutathione S-transferase F4	36	4.3376	25	4.11916	0.94964	-0.074547	0.931237
AT1G02952.1	422	other RNA	0	0	0	0	#VALUE!	NA	NA
AT1G02960.2	1610	unknown protein; BEST Arabidopsis thaliana protein match is: unknown protein (TAIR:AT1G02965.1); Has 100 Blast hits to 99 proteins in 48 species: Archae - 0; Bacteria - 4; Metazoa - 26; Fungi - 13; Plants - 29; Viruses - 0; Other Eukaryotes - 28 (source: NCBI BLink).	31	2.11117	17	1.58319	0.749909	-0.415212	0.61657
AT1G02965.1	489	unknown protein; BEST Arabidopsis thaliana protein match is: unknown protein (TAIR:AT1G02960.3); Has 8 Blast hits to 8 proteins in 2 species: Archae - 0; Bacteria - 0; Metazoa - 0; Fungi - 0; Plants - 8; Viruses - 0; Other Eukaryotes - 0 (source: NCBI BLink).	0	0	0	0	#VALUE!	NA	NA
AT1G02970.1	1856	WEE1 kinase homolog	23	1.35875	15	1.21178	0.891836	-0.16515	0.896611
AT1G02980.1	2327	cullin 2	1	0.0471185	0	0	#VALUE!	NA	NA
AT1G02990.3	4379	FUNCTIONS IN: molecular_function unknown; INVOLVED IN: biological_process unknown; LOCATED IN: cellular_component unknown; BEST Arabidopsis thaliana protein match is: CW-type Zinc Finger (TAIR:AT3G62900.1).	73	1.82783	38	1.30112	0.71184	-0.490375	0.272937
AT1G03000.1	3100	peroxin 6	142	5.02244	101	4.88505	0.972646	-0.0400138	0.925511
AT1G03010.1	2099	Phototropic-responsive NPH3 family protein	10	0.522367	10	0.714327	1.36748	0.451522	0.734829
AT1G03020.1	309	Thioredoxin superfamily protein	4	1.41935	5	2.42617	1.70935	0.77345	0.69677
AT1G03022.1	126	unknown protein; Has 30201 Blast hits to 17322 proteins in 780 species: Archae - 12; Bacteria - 1396; Metazoa - 17338; Fungi - 3422; Plants - 5037; Viruses - 0; Other Eukaryotes - 2996 (source: NCBI BLink).	0	0	0	0	#VALUE!	NA	NA
AT1G03030.1	1345	P-loop containing nucleoside triphosphate hydrolases superfamily protein	128	10.4346	94	10.4789	1.00424	0.00611065	0.987078
AT1G03040.1	1456	basic helix-loop-helix (bHLH) DNA-binding superfamily protein	289	21.7633	206	21.2137	0.974745	-0.0369034	0.913306
AT1G03050.1	1981	ENTH/ANTH/VHS superfamily protein	1	0.0553482	0	0	#VALUE!	NA	NA
AT1G03055.1	919	unknown protein; BEST Arabidopsis thaliana protein match is: unknown protein (TAIR:AT1G64680.1); Has 143 Blast hits to 143 proteins in 26 species: Archae - 0; Bacteria - 6; Metazoa - 0; Fungi - 0; Plants - 122; Viruses - 0; Other Eukaryotes - 15 (source: NCBI BLink).	55	6.56199	39	6.36295	0.969669	-0.0444357	0.952379
AT1G03060.1	11304	Beige/BEACH domain ;WD domain, G-beta repeat protein	331	3.21058	163	2.16205	0.673413	-0.570437	0.000314992
AT1G03070.1	1019	Bax inhibitor-1 family protein	6	0.645602	8	1.17713	1.82331	0.866559	0.549544
AT1G03080.1	5736	kinase interacting (KIP1-like) family protein	374	7.14909	167	4.36533	0.610614	-0.711668	9.09217e-07
AT1G03090.2	2606	methylcrotonyl-CoA carboxylase alpha chain, mitochondrial / 3-methylcrotonyl-CoA carboxylase 1 (MCCA)	98	4.12325	63	3.62473	0.879096	-0.185908	0.694846
AT1G03100.1	2595	Pentatricopeptide repeat (PPR) superfamily protein	9	0.380271	6	0.346676	0.911655	-0.133441	0.940333
AT1G03103.1	640	Bifunctional inhibitor/lipid-transfer protein/seed storage 2S albumin superfamily protein	0	0	0	0	#VALUE!	NA	NA
AT1G03106.1	933	unknown protein; Has 35333 Blast hits to 34131 proteins in 2444 species: Archae - 798; Bacteria - 22429; Metazoa - 974; Fungi - 991; Plants - 531; Viruses - 0; Other Eukaryotes - 9610 (source: NCBI BLink).	0	0	0	0	#VALUE!	NA	NA
AT1G03110.1	1564	Transducin/WD40 repeat-like superfamily protein	62	4.34653	50	4.79339	1.10281	0.141182	0.82601
AT1G03120.1	549	responsive to abscisic acid 28	3	0.599152	2	0.54622	0.911655	-0.133441	0.966417
AT1G03130.1	892	photosystem I subunit D-2	6554	805.619	7296	1226.39	1.5223	0.606252	1.10623e-133
AT1G03140.1	1443	splicing factor Prp18 family protein	211	16.0326	159	16.5212	1.03047	0.0433056	0.912328
AT1G03150.1	743	Acyl-CoA N-acyltransferases (NAT) superfamily protein	161	23.7588	108	21.7944	0.917317	-0.124508	0.734726
AT1G03160.1	2878	FZO-like	382	14.5533	283	14.7437	1.01308	0.0187512	0.943993
AT1G03170.1	1053	Protein of unknown function (DUF3049)	23	2.3949	1	0.142391	0.0594557	-4.07204	0.000199875	down
AT1G03180.1	1095	unknown protein; Has 36 Blast hits to 36 proteins in 15 species: Archae - 0; Bacteria - 0; Metazoa - 3; Fungi - 0; Plants - 33; Viruses - 0; Other Eukaryotes - 0 (source: NCBI BLink).	9	0.90119	8	1.09543	1.21554	0.281597	0.87639
AT1G03190.1	2578	RAD3-like DNA-binding helicase protein	44	1.87136	43	2.50089	1.3364	0.418355	0.436072
AT1G03200.1	440	unknown protein; BEST Arabidopsis thaliana protein match is: unknown protein (TAIR:AT1G03240.1); Has 2 Blast hits to 2 proteins in 1 species: Archae - 0; Bacteria - 0; Metazoa - 0; Fungi - 0; Plants - 2; Viruses - 0; Other Eukaryotes - 0 (source: NCBI BLink).	6	1.49516	9	3.0669	2.05122	1.03648	0.427716
AT1G03210.1	861	Phenazine biosynthesis PhzC/PhzF protein	76	9.67829	40	6.96573	0.719727	-0.474478	0.279104
AT1G03220.1	1530	Eukaryotic aspartyl protease family protein	208	14.906	171	16.7577	1.12423	0.168935	0.540385
AT1G03230.1	1502	Eukaryotic aspartyl protease family protein	124	9.0519	87	8.68478	0.959443	-0.059731	0.907409
AT1G03240.1	473	unknown protein; BEST Arabidopsis thaliana protein match is: unknown protein (TAIR:AT1G03200.1); Has 2 Blast hits to 2 proteins in 1 species: Archae - 0; Bacteria - 0; Metazoa - 0; Fungi - 0; Plants - 2; Viruses - 0; Other Eukaryotes - 0 (source: NCBI BLink).	2	0.463614	0	0	#VALUE!	NA	NA
AT1G03250.2	1190	unknown protein; FUNCTIONS IN: molecular_function unknown; INVOLVED IN: biological_process unknown; LOCATED IN: cellular_component unknown; EXPRESSED IN: 24 plant structures; EXPRESSED DURING: 15 growth stages.	170	15.6635	117	14.7417	0.941149	-0.0875044	0.830465
AT1G03260.1	1332	SNARE associated Golgi protein family	30	2.46948	33	3.71466	1.50423	0.589025	0.320307
AT1G03270.1	1500	CBS domain-containing protein with a domain of unknown function (DUF21)	27	1.97361	21	2.09912	1.0636	0.0889517	0.92622
AT1G03280.1	1901	Transcription factor TFIIE, alpha subunit	184	10.6126	170	13.4084	1.26343	0.337351	0.131535
AT1G03290.1	1860	unknown protein; BEST Arabidopsis thaliana protein match is: unknown protein (TAIR:AT4G02880.2); Has 13587 Blast hits to 10183 proteins in 1114 species: Archae - 257; Bacteria - 2402; Metazoa - 5637; Fungi - 960; Plants - 675; Viruses - 54; Other Eukaryotes - 3602 (source: NCBI BLink).	216	12.7329	194	15.6386	1.2282	0.296547	0.162826
AT1G03300.1	2013	DOMAIN OF UNKNOWN FUNCTION 724 1	18	0.980431	18	1.34072	1.36748	0.451522	0.634009
AT1G03310.2	2940	debranching enzyme 1	226	8.42848	161	8.21085	0.97418	-0.0377403	0.922609
AT1G03320.1	663	unknown protein; Has 1038 Blast hits to 683 proteins in 112 species: Archae - 4; Bacteria - 14; Metazoa - 318; Fungi - 117; Plants - 86; Viruses - 8; Other Eukaryotes - 491 (source: NCBI BLink).	1	0.165377	1	0.22615	1.36748	0.451522	0.930815
AT1G03330.1	726	Small nuclear ribonucleoprotein family protein	137	20.6906	104	21.4786	1.03809	0.0539294	0.911257
AT1G03340.1	1298	unknown protein; BEST Arabidopsis thaliana protein match is: unknown protein (TAIR:AT4G02920.1); Has 44 Blast hits to 41 proteins in 13 species: Archae - 0; Bacteria - 1; Metazoa - 0; Fungi - 0; Plants - 43; Viruses - 0; Other Eukaryotes - 0 (source: NCBI BLink).	8	0.675777	7	0.808599	1.19655	0.258877	0.896706
AT1G03350.1	1756	BSD domain-containing protein	121	7.55525	90	7.68471	1.01714	0.0245117	0.959212
AT1G03360.1	1264	ribosomal RNA processing 4	40	3.46977	15	1.77932	0.512806	-0.963516	0.10157
AT1G03365.1	2836	RING/U-box superfamily protein	82	3.17027	45	2.37912	0.750447	-0.414177	0.335648
AT1G03370.1	3769	C2 calcium/lipid-binding and GRAM domain containing protein	165	4.80005	133	5.29097	1.10227	0.140482	0.680509
AT1G03380.1	3732	homolog of yeast autophagy 18 (ATG18) G	317	9.31335	185	7.43258	0.798057	-0.325436	0.0753334
AT1G03390.1	1386	HXXXD-type acyl-transferase family protein	0	0	0	0	#VALUE!	NA	NA
AT1G03400.1	1236	2-oxoglutarate (2OG) and Fe(II)-dependent oxygenase superfamily protein	421	37.3467	281	34.0877	0.912737	-0.131728	0.512635
AT1G03410.1	2652	2-oxoglutarate (2OG) and Fe(II)-dependent oxygenase superfamily protein	122	5.04399	70	3.95762	0.784621	-0.349933	0.311159
AT1G03420.1	1076	transposable element gene	103	10.4957	81	11.2871	1.0754	0.104871	0.837643
AT1G03430.1	1025	histidine-containing phosphotransfer factor 5	60	6.41823	61	8.9231	1.39027	0.475369	0.248933
AT1G03440.1	1667	Leucine-rich repeat (LRR) family protein	245	16.1146	201	18.0788	1.12189	0.165936	0.505169
AT1G03445.1	2727	Serine/threonine protein phosphatase family protein	0	0	0	0	#VALUE!	NA	NA
AT1G03457.2	1694	RNA-binding (RRM/RBD/RNP motifs) family protein	32	2.07121	19	1.68171	0.811942	-0.300551	0.724823
AT1G03470.1	1247	Kinase interacting (KIP1-like) family protein	17	1.49476	6	0.721431	0.482641	-1.05098	0.315485
AT1G03475.1	1448	Coproporphyrinogen III oxidase	1266	95.8635	882	91.3292	0.952701	-0.069905	0.550768
AT1G03490.1	846	NAC domain containing protein 6	0	0	0	0	#VALUE!	NA	NA
AT1G03495.1	1753	HXXXD-type acyl-transferase family protein	108	6.75507	79	6.75702	1.00029	0.000415042	0.998772
AT1G03502.1	114	snoRNA	2	1.92359	1	1.31524	0.683741	-0.548478	0.905732
AT1G03506.1	87	snoRNA	1	1.26029	1	1.72342	1.36748	0.451522	0.930815
AT1G03510.1	1290	Tetratricopeptide repeat (TPR)-like superfamily protein	11	0.934956	3	0.348691	0.37295	-1.42295	0.301751
AT1G03515.1	72	pre-tRNA	0	0	0	0	#VALUE!	NA	NA
AT1G03520.1	2035	Core-2/I-branching beta-1,6-N-acetylglucosaminyltransferase family protein	52	2.80173	30	2.21038	0.788932	-0.342027	0.57515
AT1G03530.1	2601	nuclear assembly factor 1	87	3.66747	57	3.28582	0.895936	-0.158532	0.760577
AT1G03540.1	1830	Pentatricopeptide repeat (PPR-like) superfamily protein	3	0.179746	2	0.163866	0.911655	-0.133441	0.966417
AT1G03545.1	1223	Potential natural antisense gene, locus overlaps with AT1G03550	3	0.268957	2	0.245196	0.911655	-0.133441	0.966417
AT1G03550.1	1258	Secretory carrier membrane protein (SCAMP) family protein	7	0.610106	4	0.476748	0.781418	-0.355833	0.875558
AT1G03560.1	2255	Pentatricopeptide repeat (PPR-like) superfamily protein	53	2.57702	24	1.59579	0.619237	-0.691436	0.17867
AT1G03570.1	72	pre-tRNA	0	0	0	0	#VALUE!	NA	NA
AT1G03580.1	1206	pseudogene, meprin and TRAF homology (MATH) domain protein -related, weak similarity to ubiquitin-specific protease 12 (Arabidopsis thaliana) GI:11993471; contains weak hit to Pfam PF00917: MATH domain	0	0	1	0.124326	#VALUE!	NA	NA
AT1G03590.1	2003	Protein phosphatase 2C family protein	118	6.45936	58	4.34167	0.672152	-0.57314	0.065276
AT1G03600.1	780	photosystem II family protein	1809	254.292	1591	305.834	1.20269	0.266263	1.88758e-06
AT1G03610.1	1675	Protein of unknown function (DUF789)	205	13.4192	144	12.8901	0.960573	-0.0580333	0.883353
AT1G03620.1	860	ELMO/CED-12 family protein	9	1.14745	0	0	0.0759712	-3.7184	0.0520407
AT1G03630.1	1394	protochlorophyllide oxidoreductase C	811	63.7891	688	74.0006	1.16008	0.214228	0.0310286
AT1G03640.1	73	pre-tRNA	0	0	0	0	#VALUE!	NA	NA
AT1G03650.1	793	Acyl-CoA N-acyltransferases (NAT) superfamily protein	8	1.10613	9	1.70168	1.53842	0.621447	0.662226
AT1G03660.1	324	Ankyrin-repeat containing protein	1	0.33841	0	0	#VALUE!	NA	NA
AT1G03670.1	1851	ankyrin repeat family protein	0	0	0	0	#VALUE!	NA	NA
AT1G03680.1	910	thioredoxin M-type 1	2097	252.665	1612	265.603	1.05121	0.0720467	0.365342
AT1G03687.1	1356	DTW domain-containing protein	73	5.90271	55	6.08153	1.03029	0.043057	0.943495
AT1G03700.1	640	Uncharacterised protein family (UPF0497)	0	0	0	0	#VALUE!	NA	NA
AT1G03710.1	957	Cystatin/monellin superfamily protein	4	0.458286	2	0.313349	0.683741	-0.548478	0.854765
AT1G03720.1	825	Cysteine proteinases superfamily protein	0	0	0	0	#VALUE!	NA	NA
AT1G03730.1	1068	unknown protein; BEST Arabidopsis thaliana protein match is: unknown protein (TAIR:AT4G03600.1); Has 50 Blast hits to 50 proteins in 10 species: Archae - 0; Bacteria - 0; Metazoa - 0; Fungi - 0; Plants - 50; Viruses - 0; Other Eukaryotes - 0 (source: NCBI BLink).	36	3.69589	26	3.65016	0.987626	-0.0179635	0.984749
AT1G03740.1	3017	Protein kinase superfamily protein	79	2.87104	60	2.98185	1.03859	0.0546316	0.937029
AT1G03743.1	81	snoRNA	0	0	0	0	#VALUE!	NA	NA
AT1G03746.1	85	snoRNA	0	0	0	0	#VALUE!	NA	NA
AT1G03750.1	2683	switch 2	14	0.572131	9	0.502958	0.879096	-0.185908	0.904235
AT1G03760.1	1382	Prefoldin chaperone subunit family protein	11	0.872716	16	1.73589	1.98906	0.99209	0.264617
AT1G03770.2	1659	RING 1B	13	0.859182	5	0.451891	0.525955	-0.92699	0.465566
AT1G03780.3	2539	targeting protein for XKLP2	52	2.24558	10	0.590537	0.262977	-1.92699	0.000109846	down
AT1G03790.1	1573	Zinc finger C-x8-C-x5-C-x3-H type family protein	0	0	0	0	#VALUE!	NA	NA
AT1G03800.1	738	ERF domain protein 10	1	0.14857	1	0.203167	1.36748	0.451522	0.930815
AT1G03810.1	432	Nucleic acid-binding, OB-fold-like protein	0	0	0	0	#VALUE!	NA	NA
AT1G03820.1	860	unknown protein; FUNCTIONS IN: molecular_function unknown; INVOLVED IN: biological_process unknown; LOCATED IN: endomembrane system; EXPRESSED IN: 21 plant structures; EXPRESSED DURING: 13 growth stages; Has 1345 Blast hits to 1122 proteins in 102 species: Archae - 2; Bacteria - 28; Metazoa - 28; Fungi - 30; Plants - 109; Viruses - 0; Other Eukaryotes - 1148 (source: NCBI BLink).	192	24.4788	56	9.76336	0.398849	-1.32609	1.34025e-09	down
AT1G03830.2	3289	guanylate-binding family protein	31	1.03344	9	0.410288	0.397011	-1.33275	0.0503339
AT1G03840.1	1686	C2H2 and C2HC zinc fingers superfamily protein	0	0	1	0.0889308	#VALUE!	NA	NA
AT1G03850.1	887	Glutaredoxin family protein	19	2.34865	10	1.69039	0.719727	-0.474478	0.674838
AT1G03860.1	1280	prohibitin 2	318	27.2399	215	25.1848	0.924555	-0.113168	0.656409
AT1G03870.1	1035	FASCICLIN-like arabinoogalactan 9	1146	121.404	535	77.5038	0.638397	-0.647474	3.50466e-17
AT1G03880.1	1633	cruciferin 2	0	0	0	0	#VALUE!	NA	NA
AT1G03890.1	1520	RmlC-like cupins superfamily protein	0	0	0	0	#VALUE!	NA	NA
AT1G03900.1	1198	non-intrinsic ABC protein 4	860	78.71	521	65.2065	0.82844	-0.271531	0.00595652
AT1G03905.1	1141	P-loop containing nucleoside triphosphate hydrolases superfamily protein	6	0.576572	4	0.525635	0.911655	-0.133441	0.953205
AT1G03910.2	2466	EXPRESSED IN: 24 plant structures; EXPRESSED DURING: 13 growth stages; CONTAINS InterPro DOMAIN/s: Cactin protein, cactus-binding domain, C-terminal (InterPro:IPR019134), Cactin, central region (InterPro:IPR018816); BEST Arabidopsis thaliana protein match is: unknown protein (TAIR:AT2G36815.2).	217	9.64839	123	7.47863	0.775117	-0.367515	0.108119
AT1G03920.1	2005	Protein kinase family protein	4	0.218743	2	0.149563	0.683741	-0.548478	0.854765
AT1G03930.1	2338	dual specificity kinase 1	154	7.22211	156	10.0044	1.38524	0.470137	0.0311092
AT1G03935.1	87	snoRNA	7	8.822	4	6.89367	0.781418	-0.355833	0.875558
AT1G03940.1	1515	HXXXD-type acyl-transferase family protein	105	7.59915	59	5.83914	0.768395	-0.380081	0.309698
AT1G03950.1	1002	vacuolar protein sorting-associated protein 2.3	49	5.36187	39	5.83588	1.0884	0.122214	0.877431
AT1G03960.1	2331	Calcium-binding EF hand family protein	31	1.45817	18	1.15782	0.794022	-0.33275	0.697781
AT1G03970.1	1148	G-box binding factor 4	65	6.20811	40	5.2243	0.841527	-0.248918	0.671065
AT1G03980.1	2337	phytochelatin synthase 2	29	1.36059	19	1.219	0.895936	-0.158532	0.881482
AT1G03982.1	1290	PAK-box/P21-Rho-binding family protein	0	0	0	0	#VALUE!	NA	NA
AT1G03990.1	2277	Long-chain fatty alcohol dehydrogenase family protein	27	1.30014	15	0.987729	0.759712	-0.396475	0.671016
AT1G04000.1	1014	unknown protein; BEST Arabidopsis thaliana protein match is: unknown protein (TAIR:AT5G44060.1); Has 62 Blast hits to 62 proteins in 10 species: Archae - 0; Bacteria - 0; Metazoa - 0; Fungi - 0; Plants - 62; Viruses - 0; Other Eukaryotes - 0 (source: NCBI BLink).	154	16.6522	102	15.0825	0.905735	-0.142839	0.699343
AT1G04010.1	2399	phospholipid sterol acyl transferase 1	67	3.06219	42	2.625	0.857227	-0.22225	0.697449
AT1G04020.1	2397	breast cancer associated RING 1	58	2.65307	34	2.12677	0.801627	-0.318996	0.579541
AT1G04030.1	1846	unknown protein; BEST Arabidopsis thaliana protein match is: unknown protein (TAIR:AT5G44040.1); Has 1835 Blast hits to 1511 proteins in 238 species: Archae - 7; Bacteria - 164; Metazoa - 377; Fungi - 135; Plants - 187; Viruses - 22; Other Eukaryotes - 943 (source: NCBI BLink).	23	1.36611	13	1.0559	0.772925	-0.3716	0.710656
AT1G04040.1	1063	HAD superfamily, subfamily IIIB acid phosphatase	313	32.2849	392	55.292	1.71263	0.776213	4.3437e-11
AT1G04050.1	2675	homolog of SU(var)3-9 1	20	0.819774	6	0.336308	0.410245	-1.28544	0.16133
AT1G04070.1	634	translocase of outer membrane 22-I	37	6.39883	27	6.38534	0.997892	-0.00304407	0.996359
AT1G04080.3	2963	Tetratricopeptide repeat (TPR)-like superfamily protein	560	20.7226	373	18.875	0.910841	-0.134729	0.411207
AT1G04090.1	1965	Plant protein of unknown function (DUF946)	4	0.223196	2	0.152608	0.683741	-0.548478	0.854765
AT1G04100.1	1254	indoleacetic acid-induced protein 10	25	2.1859	16	1.91308	0.875188	-0.192334	0.86671
AT1G04110.1	2328	Subtilase family protein	20	0.941966	12	0.772873	0.820489	-0.285444	0.807204
AT1G04120.1	5277	multidrug resistance-associated protein 5	549	11.4071	291	8.26829	0.72484	-0.464265	9.26887e-05
AT1G04130.1	1315	Tetratricopeptide repeat (TPR)-like superfamily protein	147	12.2569	85	9.69177	0.790721	-0.33876	0.268257
AT1G04140.2	3138	Transducin family protein / WD-40 repeat family protein	825	28.8263	567	27.0919	0.939833	-0.0895236	0.537228
AT1G04150.1	3039	C2 calcium/lipid-binding plant phosphoribosyltransferase family protein	3	0.108238	1	0.0493377	0.455827	-1.13344	0.721986
AT1G04160.1	4503	myosin XI B	33	0.803526	27	0.899025	1.11885	0.162015	0.859928
AT1G04170.1	1793	eukaryotic translation initiation factor 2 gamma subunit	810	49.5328	590	49.338	0.996067	-0.00568516	0.975522
AT1G04171.1	165	unknown protein; Has 30201 Blast hits to 17322 proteins in 780 species: Archae - 12; Bacteria - 1396; Metazoa - 17338; Fungi - 3422; Plants - 5037; Viruses - 0; Other Eukaryotes - 2996 (source: NCBI BLink).	0	0	0	0	#VALUE!	NA	NA
AT1G04180.1	1266	YUCCA 9	0	0	0	0	#VALUE!	NA	NA
AT1G04190.1	1334	Tetratricopeptide repeat (TPR)-like superfamily protein	149	12.2467	83	9.32893	0.761752	-0.392607	0.177005
AT1G04200.1	2625	FUNCTIONS IN: molecular_function unknown; INVOLVED IN: N-terminal protein myristoylation; LOCATED IN: cellular_component unknown; EXPRESSED IN: 22 plant structures; EXPRESSED DURING: 13 growth stages; CONTAINS InterPro DOMAIN/s: Dymeclin (InterPro:IPR019142); Has 395 Blast hits to 389 proteins in 117 species: Archae - 0; Bacteria - 0; Metazoa - 262; Fungi - 21; Plants - 68; Viruses - 0; Other Euk…	81	3.38333	73	4.16969	1.23242	0.301496	0.463531
AT1G04210.1	3986	Leucine-rich repeat protein kinase family protein	232	6.38174	135	5.07816	0.795733	-0.329644	0.1446
AT1G04220.1	1784	3-ketoacyl-CoA synthase 2	119	7.31375	69	5.79914	0.79291	-0.334772	0.344643
AT1G04230.1	1376	Protein of unknown function (DUF2361)	48	3.82482	25	2.72415	0.71223	-0.489585	0.410874
AT1G04240.1	1178	AUX/IAA transcriptional regulator family protein	307	28.5747	335	42.6392	1.4922	0.577444	8.71115e-06
AT1G04250.1	1087	AUX/IAA transcriptional regulator family protein	424	42.7685	363	50.0711	1.17075	0.227427	0.129326
AT1G04260.1	838	CAMV movement protein interacting protein 7	50	6.54205	39	6.97799	1.06664	0.0930678	0.905256
AT1G04270.1	800	cytosolic ribosomal protein S15	3185	436.523	1996	374.094	0.856984	-0.22266	1.08726e-06
AT1G04280.1	1925	P-loop containing nucleoside triphosphate hydrolases superfamily protein	89	5.06929	63	4.90704	0.967993	-0.0469317	0.931216
AT1G04290.1	847	Thioesterase superfamily protein	127	16.4403	60	10.6213	0.646054	-0.630272	0.0297801
AT1G04295.1	552	other RNA	34	6.75349	17	4.61763	0.683741	-0.548478	0.454141
AT1G04300.3	3610	TRAF-like superfamily protein	283	8.59542	134	5.56554	0.6475	-0.627047	0.000281888
AT1G04310.1	2470	ethylene response sensor 2	38	1.68684	31	1.8818	1.11558	0.157791	0.857395
AT1G04320.1	71	pre-tRNA	0	0	0	0	#VALUE!	NA	NA
AT1G04330.1	672	unknown protein; FUNCTIONS IN: molecular_function unknown; INVOLVED IN: biological_process unknown; LOCATED IN: chloroplast; BEST Arabidopsis thaliana protein match is: unknown protein (TAIR:AT3G23170.1); Has 74 Blast hits to 74 proteins in 6 species: Archae - 0; Bacteria - 0; Metazoa - 0; Fungi - 0; Plants - 74; Viruses - 0; Other Eukaryotes - 0 (source: NCBI BLink).	6	0.978972	7	1.56185	1.5954	0.673914	0.679223
AT1G04340.1	842	HR-like lesion-inducing protein-related	133	17.3192	98	17.4511	1.00762	0.0109492	0.981262
AT1G04350.1	1444	2-oxoglutarate (2OG) and Fe(II)-dependent oxygenase superfamily protein	549	41.6863	420	43.6106	1.04616	0.065105	0.734896
AT1G04360.1	1422	RING/U-box superfamily protein	10	0.771061	10	1.05441	1.36748	0.451522	0.734829
AT1G04370.1	402	Ethylene-responsive element binding factor 14	0	0	1	0.372978	#VALUE!	NA	NA
AT1G04380.1	1282	2-oxoglutarate (2OG) and Fe(II)-dependent oxygenase superfamily protein	1	0.0855264	0	0	#VALUE!	NA	NA
AT1G04390.1	2954	BTB/POZ domain-containing protein	42	1.55893	20	1.01515	0.651182	-0.618868	0.314398
AT1G04400.2	2264	cryptochrome 2	262	12.6886	284	18.8084	1.48231	0.567846	7.59921e-05
AT1G04410.1	1484	Lactate/malate dehydrogenase family protein	2952	218.107	2646	267.341	1.22573	0.293642	1.21758e-12
AT1G04420.1	1450	NAD(P)-linked oxidoreductase superfamily protein	486	36.7499	488	50.4617	1.37311	0.457447	1.52633e-05
AT1G04425.1	457	other RNA	7	1.67946	4	1.31236	0.781418	-0.355833	0.875558
AT1G04430.1	2379	S-adenosyl-L-methionine-dependent methyltransferases superfamily protein	488	22.4912	429	27.0379	1.20215	0.265618	0.038611
AT1G04440.1	2106	casein kinase like 13	335	17.4411	306	21.7858	1.2491	0.320892	0.0356715
AT1G04445.1	519	C2H2-like zinc finger protein	1	0.211262	0	0	#VALUE!	NA	NA
AT1G04450.1	905	ROP-interactive CRIB motif-containing protein 3	7	0.848081	5	0.828383	0.976773	-0.033905	0.986488
AT1G04457.1	231	Pseudogene of AT2G33450; 50S ribosomal protein L28, chloroplast (CL28)	0	0	0	0	#VALUE!	NA	NA
AT1G04470.1	3307	Protein of unknown function (DUF810)	2	0.0663107	0	0	#VALUE!	NA	NA
AT1G04480.1	648	Ribosomal protein L14p/L23e family protein	390	65.9899	208	48.128	0.729324	-0.455369	0.00202423
AT1G04490.1	1424	Protein of unknown function (DUF3527)	2	0.153996	2	0.210586	1.36748	0.451522	0.904126
AT1G04500.1	1616	CCT motif family protein	2	0.135699	0	0	#VALUE!	NA	NA
AT1G04501.1	129	unknown protein; Has 30201 Blast hits to 17322 proteins in 780 species: Archae - 12; Bacteria - 1396; Metazoa - 17338; Fungi - 3422; Plants - 5037; Viruses - 0; Other Eukaryotes - 2996 (source: NCBI BLink).	0	0	0	0	#VALUE!	NA	NA
AT1G04510.1	1981	MOS4-associated complex 3A	320	17.7114	257	19.4517	1.09826	0.135218	0.547206
AT1G04520.1	1443	plasmodesmata-located protein 2	188	14.285	107	11.118	0.778301	-0.3616	0.154661
AT1G04530.1	1352	Tetratricopeptide repeat (TPR)-like superfamily protein	945	76.6378	658	72.9724	0.952173	-0.0707049	0.617418
AT1G04540.1	1806	Calcium-dependent lipid-binding (CaLB domain) family protein	43	2.61059	18	1.49439	0.572434	-0.804818	0.16274
AT1G04550.2	1238	AUX/IAA transcriptional regulator family protein	332	29.4039	280	33.9115	1.1533	0.205765	0.266709
AT1G04555.1	939	unknown protein; FUNCTIONS IN: molecular_function unknown; INVOLVED IN: biological_process unknown; LOCATED IN: cellular_component unknown; BEST Arabidopsis thaliana protein match is: unknown protein (TAIR:AT4G33380.1); Has 84 Blast hits to 83 proteins in 15 species: Archae - 0; Bacteria - 0; Metazoa - 9; Fungi - 0; Plants - 75; Viruses - 0; Other Eukaryotes - 0 (source: NCBI BLink).	33	3.85333	25	3.99194	1.03597	0.0509839	0.956594
AT1G04560.1	855	AWPM-19-like family protein	0	0	0	0	#VALUE!	NA	NA
AT1G04570.1	1935	Major facilitator superfamily protein	15	0.84996	13	1.00733	1.18515	0.245071	0.854262
AT1G04580.1	4104	aldehyde oxidase 4	0	0	1	0.0365344	#VALUE!	NA	NA
AT1G04590.2	1351	BEST Arabidopsis thaliana protein match is: Pentatricopeptide repeat (PPR) superfamily protein (TAIR:AT4G18975.4); Has 111 Blast hits to 111 proteins in 15 species: Archae - 0; Bacteria - 0; Metazoa - 0; Fungi - 0; Plants - 109; Viruses - 0; Other Eukaryotes - 2 (source: NCBI BLink).	100	8.11583	68	7.54681	0.929888	-0.104872	0.848903
AT1G04600.1	5193	myosin XI A	7	0.147798	4	0.115492	0.781418	-0.355833	0.875558
AT1G04610.1	1737	YUCCA 3	1	0.0631231	0	0	#VALUE!	NA	NA
AT1G04620.1	1609	coenzyme F420 hydrogenase family / dehydrogenase, beta subunit family	123	8.3818	96	8.94592	1.0673	0.0939698	0.841955
AT1G04625.1	774	Polynucleotidyl transferase, ribonuclease H-like superfamily protein	2	0.28332	0	0	#VALUE!	NA	NA
AT1G04630.1	745	GRIM-19 protein	200	29.4349	124	24.956	0.847839	-0.238138	0.386209
AT1G04635.1	682	ribonuclease P family protein / Rpp14 family protein	13	2.09	4	0.879398	0.420764	-1.24892	0.312554
AT1G04640.1	896	lipoyltransferase 2	232	28.3902	195	32.6314	1.14939	0.200871	0.39989
AT1G04645.1	494	Plant self-incompatibility protein S1 family	3	0.665859	0	0	#VALUE!	NA	NA
AT1G04650.1	3093	unknown protein; Has 30201 Blast hits to 17322 proteins in 780 species: Archae - 12; Bacteria - 1396; Metazoa - 17338; Fungi - 3422; Plants - 5037; Viruses - 0; Other Eukaryotes - 2996 (source: NCBI BLink).	7	0.248145	4	0.193905	0.781418	-0.355833	0.875558
AT1G04660.1	1288	glycine-rich protein	71	6.04409	14	1.62975	0.269644	-1.89087	4.50342e-06	down
AT1G04670.1	697	unknown protein; Has 40 Blast hits to 40 proteins in 14 species: Archae - 2; Bacteria - 5; Metazoa - 1; Fungi - 2; Plants - 30; Viruses - 0; Other Eukaryotes - 0 (source: NCBI BLink).	0	0	0	0	#VALUE!	NA	NA
AT1G04680.1	1923	Pectin lyase-like superfamily protein	966	55.079	593	46.2365	0.839458	-0.252469	0.00674069
AT1G04684.1	150	unknown protein; Has 30201 Blast hits to 17322 proteins in 780 species: Archae - 12; Bacteria - 1396; Metazoa - 17338; Fungi - 3422; Plants - 5037; Viruses - 0; Other Eukaryotes - 2996 (source: NCBI BLink).	0	0	0	0	#VALUE!	NA	NA
AT1G04690.1	1415	potassium channel beta subunit 1	323	25.0285	230	24.3714	0.973749	-0.0383785	0.90266
AT1G04700.1	3886	PB1 domain-containing protein tyrosine kinase	6	0.169292	1	0.038584	0.227914	-2.13344	0.314408
AT1G04710.1	1595	peroxisomal 3-ketoacyl-CoA thiolase 4	195	13.4049	134	12.5966	0.939706	-0.0897193	0.807269
AT1G04720.1	38	pre-tRNA	0	0	0	0	#VALUE!	NA	NA
AT1G04730.1	2921	P-loop containing nucleoside triphosphate hydrolases superfamily protein	27	1.01349	12	0.61597	0.60777	-0.718403	0.374291
AT1G04750.1	1192	vesicle-associated membrane protein 721	359	33.0222	273	34.3397	1.0399	0.0564389	0.837485
AT1G04760.1	663	vesicle-associated membrane protein 726	5	0.826884	5	1.13075	1.36748	0.451522	0.836067
AT1G04770.1	1187	Tetratricopeptide repeat (TPR)-like superfamily protein	74	6.83548	62	7.8316	1.14573	0.196265	0.697807
AT1G04778.1	306	unknown protein; FUNCTIONS IN: molecular_function unknown; INVOLVED IN: biological_process unknown; LOCATED IN: cellular_component unknown; Has 0 Blast hits to 0 proteins in 0 species (source: NCBI BLink).	0	0	0	0	#VALUE!	NA	NA
AT1G04780.1	2836	Ankyrin repeat family protein	210	8.11897	113	5.97423	0.735836	-0.442545	0.0481559
AT1G04790.1	2287	RING/U-box superfamily protein	128	6.13666	77	5.04817	0.822626	-0.281692	0.42825
AT1G04800.1	835	glycine-rich protein	559	73.4029	440	79.0089	1.07637	0.106177	0.532217
AT1G04810.1	3311	26S proteasome regulatory complex, non-ATPase subcomplex, Rpn2/Psmd1 subunit	339	11.2261	219	9.91733	0.883418	-0.178833	0.394082
AT1G04820.1	1703	tubulin alpha-4 chain	2093	134.754	1174	103.363	0.767044	-0.382618	4.76197e-12
AT1G04830.2	1763	Ypt/Rab-GAP domain of gyp1p superfamily protein	70	4.35345	61	5.18785	1.19166	0.252976	0.60046
AT1G04840.1	1998	Tetratricopeptide repeat (TPR)-like superfamily protein	5	0.274386	3	0.225131	0.820489	-0.285444	0.914773
AT1G04850.1	1573	ubiquitin-associated (UBA)/TS-N domain-containing protein	418	29.1364	251	23.9252	0.821143	-0.284294	0.0717948
AT1G04860.1	3418	ubiquitin-specific protease 2	181	5.80624	128	5.61497	0.967059	-0.0483241	0.910853
AT1G04870.2	1567	protein arginine methyltransferase 10	212	14.8339	158	15.1181	1.01916	0.0273821	0.940214
AT1G04880.1	1587	HMG (high mobility group) box protein with ARID/BRIGHT DNA-binding domain	4	0.276357	2	0.188957	0.683741	-0.548478	0.854765
AT1G04890.1	2023	Protein of unknown function, DUF593	0	0	0	0	#VALUE!	NA	NA
AT1G04900.1	1734	Protein of unknown function (DUF185)	33	2.08667	19	1.64291	0.787338	-0.344945	0.677581
AT1G04910.1	1903	O-fucosyltransferase family protein	101	5.8193	98	7.72142	1.32686	0.40802	0.187291
AT1G04920.1	3469	sucrose phosphate synthase 3F	11	0.347677	5	0.21611	0.621583	-0.685982	0.647418
AT1G04930.2	1409	hydroxyproline-rich glycoprotein family protein	13	1.01163	13	1.38338	1.36748	0.451522	0.698462
AT1G04940.1	1138	translocon at the inner envelope membrane of chloroplasts 20	176	16.9574	159	20.9491	1.2354	0.304973	0.205204
AT1G04945.3	2532	HIT-type Zinc finger family protein	180	7.79466	162	9.59315	1.23073	0.299519	0.210884
AT1G04950.1	2192	TATA BOX ASSOCIATED FACTOR II 59	147	7.35301	102	6.97701	0.948865	-0.0757252	0.872464
AT1G04960.2	1669	Protein of unknown function (DUF1664)	145	9.52576	108	9.70235	1.01854	0.0265002	0.954027
AT1G04970.1	1709	lipid-binding serum glycoprotein family protein	150	9.62359	103	9.0366	0.939004	-0.0907964	0.835732
AT1G04980.1	1593	PDI-like 2-2	128	8.81013	56	5.27087	0.598273	-0.741123	0.00814487
AT1G04985.1	993	unknown protein; Has 37 Blast hits to 37 proteins in 11 species: Archae - 0; Bacteria - 0; Metazoa - 0; Fungi - 0; Plants - 37; Viruses - 0; Other Eukaryotes - 0 (source: NCBI BLink).	198	21.8627	141	21.2902	0.973813	-0.0382835	0.927431
AT1G04990.2	1567	Zinc finger C-x8-C-x5-C-x3-H type family protein	108	7.55689	67	6.41085	0.848345	-0.237277	0.564833
AT1G05000.2	1192	Phosphotyrosine protein phosphatases superfamily protein	15	1.37976	11	1.38365	1.00282	0.00406282	0.996756
AT1G05010.1	1364	ethylene-forming enzyme	930	74.7578	869	95.5246	1.27779	0.353647	4.6518e-06
AT1G05020.1	2414	ENTH/ANTH/VHS superfamily protein	4	0.181682	5	0.310558	1.70935	0.77345	0.69677
AT1G05030.1	1779	Major facilitator superfamily protein	68	4.19103	47	3.96124	0.945171	-0.0813522	0.906706
AT1G05040.1	814	BEST Arabidopsis thaliana protein match is: Ubiquitin-associated (UBA) protein (TAIR:AT2G33010.1); Has 14 Blast hits to 12 proteins in 3 species: Archae - 0; Bacteria - 0; Metazoa - 0; Fungi - 0; Plants - 14; Viruses - 0; Other Eukaryotes - 0 (source: NCBI BLink).	0	0	0	0	#VALUE!	NA	NA
AT1G05055.1	1496	general transcription factor II H2	67	4.91056	45	4.51015	0.918458	-0.122714	0.856348
AT1G05060.1	1001	unknown protein; Has 34 Blast hits to 34 proteins in 13 species: Archae - 0; Bacteria - 0; Metazoa - 0; Fungi - 0; Plants - 34; Viruses - 0; Other Eukaryotes - 0 (source: NCBI BLink).	77	8.43422	63	9.43661	1.11885	0.162015	0.753606
AT1G05061.1	1045	Pseudogene of AT2G32630; pentatricopeptide (PPR) repeat-containing protein	1	0.104923	0	0	#VALUE!	NA	NA
AT1G05065.1	252	CLAVATA3/ESR-RELATED 20	2	0.870197	1	0.594989	0.683741	-0.548478	0.905732
AT1G05070.1	877	Protein of unknown function (DUF1068)	125	15.6278	93	15.8999	1.01741	0.0248963	0.958583
AT1G05080.1	1320	F-box/RNI-like/FBD-like domains-containing protein	0	0	0	0	#VALUE!	NA	NA
AT1G05085.1	375	unknown protein; Has 35333 Blast hits to 34131 proteins in 2444 species: Archae - 798; Bacteria - 22429; Metazoa - 974; Fungi - 991; Plants - 531; Viruses - 0; Other Eukaryotes - 9610 (source: NCBI BLink).	0	0	0	0	#VALUE!	NA	NA
AT1G05090.1	2121	dentin sialophosphoprotein-related	39	2.0161	25	1.7673	0.876591	-0.190024	0.823338
AT1G05100.1	1272	mitogen-activated protein kinase kinase kinase 18	14	1.20678	11	1.29663	1.07445	0.103598	0.941059
AT1G05120.1	2731	Helicase protein with RING/U-box domain	74	2.97097	39	2.14118	0.7207	-0.472529	0.291276
AT1G05135.1	1322	pseudogene of unknown protein	390	32.3461	409	46.3876	1.4341	0.520149	7.6473e-06
AT1G05136.1	141	unknown protein; Has 30201 Blast hits to 17322 proteins in 780 species: Archae - 12; Bacteria - 1396; Metazoa - 17338; Fungi - 3422; Plants - 5037; Viruses - 0; Other Eukaryotes - 2996 (source: NCBI BLink).	0	0	0	0	#VALUE!	NA	NA
AT1G05140.1	1509	Peptidase M50 family protein	998	72.5153	687	68.2617	0.941343	-0.0872079	0.494914
AT1G05150.1	2894	Calcium-binding tetratricopeptide family protein	221	8.37301	124	6.4244	0.767275	-0.382184	0.087829
AT1G05160.1	2078	cytochrome P450, family 88, subfamily A, polypeptide 3	53	2.79652	14	1.01016	0.361222	-1.46904	0.00208536
AT1G05170.2	1837	Galactosyltransferase family protein	193	11.5196	225	18.3647	1.59421	0.672846	3.65728e-05
AT1G05180.1	1915	NAD(P)-binding Rossmann-fold superfamily protein	149	8.53111	128	10.0219	1.17475	0.232353	0.443458
AT1G05190.1	935	Ribosomal protein L6 family	2841	333.156	2100	336.758	1.01081	0.0155123	0.881756
AT1G05200.1	3257	glutamate receptor 3.4	161	5.41996	182	8.37844	1.54585	0.6284	0.000795372
AT1G05205.1	557	unknown protein; Has 44 Blast hits to 44 proteins in 16 species: Archae - 0; Bacteria - 0; Metazoa - 0; Fungi - 0; Plants - 44; Viruses - 0; Other Eukaryotes - 0 (source: NCBI BLink).	43	8.4645	30	8.07562	0.954057	-0.0678524	0.931143
AT1G05210.1	770	Transmembrane protein 97, predicted	47	6.69261	31	6.03644	0.901956	-0.148871	0.853758
AT1G05220.1	705	Transmembrane protein 97, predicted	1	0.155525	0	0	#VALUE!	NA	NA
AT1G05230.1	2679	homeodomain GLABROUS 2	151	6.18006	100	5.59676	0.905617	-0.143027	0.701454
AT1G05240.1	1277	Peroxidase superfamily protein	0	0	0	0	#VALUE!	NA	NA
AT1G05250.1	1366	Peroxidase superfamily protein	0	0	0	0	#VALUE!	NA	NA
AT1G05260.1	1209	Peroxidase superfamily protein	9	0.816215	5	0.620088	0.759712	-0.396475	0.834072
AT1G05270.1	1386	TraB family protein	151	11.9454	120	12.9816	1.08674	0.120008	0.744093
AT1G05280.1	1497	Protein of unknown function (DUF604)	0	0	0	0	#VALUE!	NA	NA
AT1G05290.1	1126	CCT motif family protein	0	0	0	0	#VALUE!	NA	NA
AT1G05291.1	724	Protein of unknown function (DUF1218)	0	0	0	0	#VALUE!	NA	NA
AT1G05300.1	1375	zinc transporter 5 precursor	93	7.41598	98	10.6864	1.441	0.527073	0.069439
AT1G05310.1	1337	Pectin lyase-like superfamily protein	38	3.11631	26	2.91576	0.935646	-0.095966	0.917636
AT1G05320.1	2643	FUNCTIONS IN: molecular_function unknown; INVOLVED IN: biological_process unknown; LOCATED IN: cellular_component unknown; EXPRESSED IN: fruit, egg cell; CONTAINS InterPro DOMAIN/s: Prefoldin (InterPro:IPR009053); BEST Arabidopsis thaliana protein match is: unknown protein (TAIR:AT2G32240.1); Has 267650 Blast hits to 119772 proteins in 3899 species: Archae - 3706; Bacteria - 62589; Metazoa - 1065…	108	4.48038	42	2.38266	0.531799	-0.911048	0.00290168
AT1G05330.1	414	unknown protein; Has 6 Blast hits to 6 proteins in 2 species: Archae - 0; Bacteria - 0; Metazoa - 0; Fungi - 0; Plants - 6; Viruses - 0; Other Eukaryotes - 0 (source: NCBI BLink).	1	0.264843	0	0	#VALUE!	NA	NA
AT1G05340.1	711	unknown protein; FUNCTIONS IN: molecular_function unknown; INVOLVED IN: biological_process unknown; LOCATED IN: chloroplast; EXPRESSED IN: 14 plant structures; EXPRESSED DURING: 7 growth stages; BEST Arabidopsis thaliana protein match is: unknown protein (TAIR:AT2G32210.1); Has 189 Blast hits to 189 proteins in 27 species: Archae - 0; Bacteria - 0; Metazoa - 0; Fungi - 21; Plants - 168; Viruses -…	29	4.47215	15	3.16323	0.707318	-0.499569	0.549801
AT1G05350.1	1627	NAD(P)-binding Rossmann-fold superfamily protein	95	6.40213	84	7.74108	1.20914	0.273984	0.474624
AT1G05360.1	1656	BEST Arabidopsis thaliana protein match is: SNARE associated Golgi protein family (TAIR:AT4G14950.1); Has 332 Blast hits to 326 proteins in 115 species: Archae - 0; Bacteria - 11; Metazoa - 174; Fungi - 0; Plants - 74; Viruses - 0; Other Eukaryotes - 73 (source: NCBI BLink).	36	2.38358	24	2.173	0.911655	-0.133441	0.893153
AT1G05370.1	1480	Sec14p-like phosphatidylinositol transfer family protein	15	1.11127	5	0.506545	0.455827	-1.13344	0.313592
AT1G05380.1	4115	Acyl-CoA N-acyltransferase with RING/FYVE/PHD-type zinc finger protein	220	5.86193	130	4.73678	0.808058	-0.30747	0.198817
AT1G05385.1	746	photosystem II 11 kDa protein-related	126	18.5191	94	18.8929	1.02018	0.0288307	0.95274
AT1G05390.1	74	pre-tRNA	0	0	0	0	#VALUE!	NA	NA
AT1G05400.1	996	unknown protein; BEST Arabidopsis thaliana protein match is: unknown protein (TAIR:AT1G06810.1); Has 31 Blast hits to 31 proteins in 2 species: Archae - 0; Bacteria - 0; Metazoa - 0; Fungi - 0; Plants - 31; Viruses - 0; Other Eukaryotes - 0 (source: NCBI BLink).	6	0.660511	5	0.752697	1.13957	0.188487	0.925436
AT1G05410.1	1742	Protein of unknown function (DUF1423)	70	4.40593	34	2.92645	0.664206	-0.590298	0.178708
AT1G05420.1	681	ovate family protein 12	6	0.966034	1	0.220172	0.227914	-2.13344	0.314408
AT1G05430.1	1067	unknown protein; Has 31 Blast hits to 31 proteins in 9 species: Archae - 0; Bacteria - 0; Metazoa - 0; Fungi - 0; Plants - 31; Viruses - 0; Other Eukaryotes - 0 (source: NCBI BLink).	85	8.73459	59	8.29082	0.949193	-0.0752261	0.90281
AT1G05440.1	1527	C-8 sterol isomerases	5	0.35902	4	0.392763	1.09399	0.129594	0.957231
AT1G05450.2	839	Bifunctional inhibitor/lipid-transfer protein/seed storage 2S albumin superfamily protein	1	0.130685	0	0	#VALUE!	NA	NA
AT1G05460.1	3375	P-loop containing nucleoside triphosphate hydrolases superfamily protein	87	2.8264	55	2.44342	0.8645	-0.210062	0.677759
AT1G05470.1	2696	DNAse I-like superfamily protein	51	2.07414	31	1.72406	0.831215	-0.266707	0.687
AT1G05490.1	4600	chromatin remodeling 31	11	0.262194	0	0	0.0621583	-4.00791	0.0215109
AT1G05500.1	2110	Calcium-dependent lipid-binding (CaLB domain) family protein	145	7.53483	119	8.45618	1.12228	0.16643	0.635901
AT1G05510.1	980	Protein of unknown function (DUF1264)	0	0	0	0	#VALUE!	NA	NA
AT1G05520.1	2586	Sec23/Sec24 protein transport family protein	234	9.92146	135	7.82735	0.788932	-0.342027	0.12301
AT1G05530.1	1368	UDP-glucosyl transferase 75B2	1	0.0801497	1	0.109603	1.36748	0.451522	0.930815
AT1G05540.1	1270	Protein of unknown function (DUF295)	88	7.59744	76	8.97263	1.18101	0.240018	0.568252
AT1G05550.3	1597	Protein of unknown function (DUF295)	2	0.137313	4	0.375547	2.73496	1.45152	0.512356
AT1G05560.1	1650	UDP-glucosyltransferase 75B1	366	24.3212	299	27.1705	1.11715	0.159824	0.404563
AT1G05562.1	1288	Potential natural antisense gene, locus overlaps with AT1G05560	200	17.0256	140	16.2975	0.957237	-0.0630514	0.875295
AT1G05570.1	6231	callose synthase 1	266	4.68071	81	1.94911	0.416414	-1.26391	2.63208e-12	down
AT1G05575.1	497	unknown protein; FUNCTIONS IN: molecular_function unknown; INVOLVED IN: anaerobic respiration; LOCATED IN: endomembrane system; EXPRESSED IN: 17 plant structures; EXPRESSED DURING: 9 growth stages; BEST Arabidopsis thaliana protein match is: unknown protein (TAIR:AT2G31945.1); Has 63 Blast hits to 63 proteins in 10 species: Archae - 0; Bacteria - 0; Metazoa - 0; Fungi - 0; Plants - 63; Viruses - …	1	0.220613	2	0.603369	2.73496	1.45152	0.681099
AT1G05577.1	1502	Domain of unknown function (DUF966)	1	0.0729992	0	0	#VALUE!	NA	NA
AT1G05580.1	2842	cation/H+ exchanger 23	0	0	0	0	#VALUE!	NA	NA
AT1G05590.1	2131	beta-hexosaminidase 2	152	7.82075	74	5.20665	0.665748	-0.586952	0.0242639
AT1G05600.1	1650	Tetratricopeptide repeat (TPR)-like superfamily protein	20	1.32903	15	1.36307	1.02561	0.0364843	0.974984
AT1G05610.1	1465	ADP-glucose pyrophosphorylase small subunit 2	3	0.224529	3	0.307039	1.36748	0.451522	0.880523
AT1G05615.1	519	Domain of unknown function (DUF313)	0	0	0	0	#VALUE!	NA	NA
AT1G05620.1	1280	uridine-ribohydrolase 2	69	5.91054	63	7.37973	1.24857	0.320277	0.472261
AT1G05630.1	3888	Endonuclease/exonuclease/phosphatase family protein	185	5.21715	108	4.16493	0.798314	-0.324972	0.220176
AT1G05640.1	1884	Ankyrin repeat family protein	12	0.698375	8	0.636676	0.911655	-0.133441	0.929522
AT1G05650.1	1185	Pectin lyase-like superfamily protein	0	0	0	0	#VALUE!	NA	NA
AT1G05660.1	1185	Pectin lyase-like superfamily protein	0	0	0	0	#VALUE!	NA	NA
AT1G05670.1	3227	Pentatricopeptide repeat (PPR-like) superfamily protein	31	1.0533	17	0.789877	0.749909	-0.415212	0.61657
AT1G05675.1	1493	UDP-Glycosyltransferase superfamily protein	4	0.293757	7	0.702988	2.39309	1.25888	0.407218
AT1G05680.1	1518	Uridine diphosphate glycosyltransferase 74E2	32	2.31135	10	0.987729	0.427338	-1.22655	0.0669029
AT1G05690.1	1660	BTB and TAZ domain protein 3	65	4.29332	40	3.61295	0.841527	-0.248918	0.671065
AT1G05700.1	2559	Leucine-rich repeat transmembrane protein kinase protein	1	0.0428467	0	0	#VALUE!	NA	NA
AT1G05710.2	1200	basic helix-loop-helix (bHLH) DNA-binding superfamily protein	90	8.22336	28	3.49854	0.425439	-1.23298	0.000289679	down
AT1G05720.1	782	selenoprotein family protein	80	11.2169	58	11.1207	0.991424	-0.0124253	0.984228
AT1G05730.1	1146	Eukaryotic protein of unknown function (DUF842)	4	0.382704	4	0.523341	1.36748	0.451522	0.857164
AT1G05740.1	438	Eukaryotic protein of unknown function (DUF842)	0	0	0	0	#VALUE!	NA	NA
AT1G05750.1	3226	Tetratricopeptide repeat (TPR)-like superfamily protein	26	0.883684	13	0.604211	0.683741	-0.548478	0.534252
AT1G05760.1	634	Mannose-binding lectin superfamily protein	14	2.42118	7	1.65546	0.683741	-0.548478	0.67723
AT1G05770.1	747	Mannose-binding lectin superfamily protein	3	0.440341	1	0.200719	0.455827	-1.13344	0.721986
AT1G05780.1	698	Vacuolar ATPase assembly integral membrane protein VMA21-like domain	4	0.628337	4	0.85924	1.36748	0.451522	0.857164
AT1G05785.1	734	Got1/Sft2-like vescicle transport protein family	26	3.88388	25	5.10686	1.31489	0.394938	0.615273
AT1G05790.1	2184	lipase class 3 family protein	79	3.96609	47	3.22667	0.813565	-0.29767	0.539672
AT1G05800.1	1416	alpha/beta-Hydrolases superfamily protein	0	0	1	0.105888	#VALUE!	NA	NA
AT1G05805.1	1425	basic helix-loop-helix (bHLH) DNA-binding superfamily protein	78	6.00161	44	4.62964	0.7714	-0.374449	0.415122
AT1G05810.1	896	RAB GTPase homolog A5E	43	5.26197	33	5.52224	1.04946	0.0696512	0.927094
AT1G05820.1	1705	SIGNAL PEPTIDE PEPTIDASE-LIKE 5	9	0.57877	6	0.527639	0.911655	-0.133441	0.940333
AT1G05830.1	3807	trithorax-like protein 2	105	3.02409	61	2.40246	0.794442	-0.331986	0.389468
AT1G05835.1	520	PHD finger protein	201	42.3819	48	13.8404	0.326563	-1.61457	2.04587e-13	down
AT1G05840.1	1698	Eukaryotic aspartyl protease family protein	104	6.71558	84	7.41739	1.1045	0.1434	0.745975
AT1G05850.1	1478	Chitinase family protein	4155	308.237	3433	348.264	1.12986	0.176143	2.67984e-06
AT1G05860.1	1176	unknown protein; FUNCTIONS IN: molecular_function unknown; INVOLVED IN: biological_process unknown; LOCATED IN: chloroplast; EXPRESSED IN: 20 plant structures; EXPRESSED DURING: 11 growth stages; BEST Arabidopsis thaliana protein match is: unknown protein (TAIR:AT2G31600.1); Has 101 Blast hits to 100 proteins in 32 species: Archae - 0; Bacteria - 0; Metazoa - 28; Fungi - 2; Plants - 66; Viruses -…	90	8.39119	33	4.20742	0.50141	-0.995937	0.00353789
AT1G05870.1	878	Protein of unknown function (DUF1685)	179	22.3536	111	18.9556	0.847992	-0.237878	0.423913
AT1G05880.2	1726	RING/U-box superfamily protein	4	0.254102	3	0.260609	1.02561	0.0364843	0.98716
AT1G05890.2	2421	RING/U-box superfamily protein	265	12.0016	219	13.5631	1.13011	0.17646	0.441349
AT1G05894.1	1490	unknown protein; LOCATED IN: chloroplast; BEST Arabidopsis thaliana protein match is: unknown protein (TAIR:AT2G31480.1); Has 35333 Blast hits to 34131 proteins in 2444 species: Archae - 798; Bacteria - 22429; Metazoa - 974; Fungi - 991; Plants - 531; Viruses - 0; Other Eukaryotes - 9610 (source: NCBI BLink).	0	0	1	0.100629	#VALUE!	NA	NA
AT1G05900.2	1375	endonuclease III 2	92	7.33624	73	7.96031	1.08507	0.117784	0.821973
AT1G05910.1	3942	cell division cycle protein 48-related / CDC48-related	169	4.70065	100	3.80358	0.809161	-0.305501	0.287785
AT1G05920.1	1477	Domain of unknown function (DUF313)	0	0	0	0	#VALUE!	NA	NA
AT1G05925.1	162	unknown protein; LOCATED IN: endomembrane system; Has 30201 Blast hits to 17322 proteins in 780 species: Archae - 12; Bacteria - 1396; Metazoa - 17338; Fungi - 3422; Plants - 5037; Viruses - 0; Other Eukaryotes - 2996 (source: NCBI BLink).	0	0	0	0	#VALUE!	NA	NA
AT1G05930.1	957	Domain of unknown function (DUF313)	0	0	0	0	#VALUE!	NA	NA
AT1G05940.1	1955	cationic amino acid transporter 9	310	17.3861	224	17.1795	0.988116	-0.0172477	0.956331
AT1G05950.1	2056	unknown protein; Has 50 Blast hits to 45 proteins in 14 species: Archae - 5; Bacteria - 0; Metazoa - 4; Fungi - 0; Plants - 34; Viruses - 0; Other Eukaryotes - 7 (source: NCBI BLink).	10	0.533292	4	0.291707	0.546993	-0.870406	0.565684
AT1G05960.2	3685	ARM repeat superfamily protein	255	7.58736	115	4.67918	0.616708	-0.697342	0.000129224
AT1G05970.2	857	RNA-binding (RRM/RBD/RNP motifs) family protein	26	3.32645	18	3.14921	0.946718	-0.0789929	0.940847
AT1G05980.1	72	pre-tRNA	0	0	0	0	#VALUE!	NA	NA
AT1G05990.1	594	EF hand calcium-binding protein family	0	0	0	0	#VALUE!	NA	NA
AT1G06000.1	1587	UDP-Glycosyltransferase superfamily protein	1407	97.2087	762	71.9926	0.740598	-0.433238	3.17737e-10
AT1G06002.1	942	Potential natural antisense gene, locus overlaps with AT1G06000	623	72.5146	344	54.7542	0.755078	-0.405302	0.000298586
AT1G06010.1	633	unknown protein; Has 25 Blast hits to 25 proteins in 9 species: Archae - 0; Bacteria - 0; Metazoa - 0; Fungi - 0; Plants - 25; Viruses - 0; Other Eukaryotes - 0 (source: NCBI BLink).	44	7.62144	31	7.3429	0.963453	-0.0537135	0.947769
AT1G06020.1	1038	pfkB-like carbohydrate kinase family protein	1	0.105631	0	0	#VALUE!	NA	NA
AT1G06030.1	1021	pfkB-like carbohydrate kinase family protein	0	0	0	0	#VALUE!	NA	NA
AT1G06040.1	1227	B-box zinc finger family protein	2064	184.439	1545	188.796	1.02362	0.0336857	0.736051
AT1G06050.1	1294	Protein of unknown function (DUF1336)	36	3.0504	27	3.12852	1.02561	0.0364843	0.965079
AT1G06060.1	1115	LisH and RanBPM domains containing protein	105	10.3253	77	10.3544	1.00282	0.00406282	0.992777
AT1G06070.1	1893	Basic-leucine zipper (bZIP) transcription factor family protein	153	8.86194	106	8.39586	0.947406	-0.0779456	0.861113
AT1G06080.1	1220	delta 9 desaturase 1	47	4.22402	25	3.07249	0.727384	-0.459211	0.454138
AT1G06090.1	1131	Fatty acid desaturase family protein	4	0.38778	1	0.132571	0.34187	-1.54848	0.56864
AT1G06100.1	900	Fatty acid desaturase family protein	23	2.80203	8	1.33278	0.475646	-1.07204	0.204959
AT1G06110.1	1564	SKP1/ASK-interacting protein 16	136	9.53433	88	8.43637	0.884841	-0.176509	0.652011
AT1G06120.1	1122	Fatty acid desaturase family protein	0	0	1	0.133634	#VALUE!	NA	NA
AT1G06130.1	1353	glyoxalase 2-4	240	19.4492	158	17.5093	0.900259	-0.151588	0.582932
AT1G06135.1	546	unknown protein; FUNCTIONS IN: molecular_function unknown; INVOLVED IN: biological_process unknown; LOCATED IN: endomembrane system; BEST Arabidopsis thaliana protein match is: unknown protein (TAIR:AT2G31345.1); Has 35333 Blast hits to 34131 proteins in 2444 species: Archae - 798; Bacteria - 22429; Metazoa - 974; Fungi - 991; Plants - 531; Viruses - 0; Other Eukaryotes - 9610 (source: NCBI BLink…	0	0	0	0	#VALUE!	NA	NA
AT1G06137.1	207	unknown protein; FUNCTIONS IN: molecular_function unknown; INVOLVED IN: biological_process unknown; LOCATED IN: endomembrane system; BEST Arabidopsis thaliana protein match is: unknown protein (TAIR:AT1G06135.1); Has 30201 Blast hits to 17322 proteins in 780 species: Archae - 12; Bacteria - 1396; Metazoa - 17338; Fungi - 3422; Plants - 5037; Viruses - 0; Other Eukaryotes - 2996 (source: NCBI BLin…	0	0	0	0	#VALUE!	NA	NA
AT1G06140.1	1677	Pentatricopeptide repeat (PPR) superfamily protein	1	0.0653815	0	0	#VALUE!	NA	NA
AT1G06148.2	1046	Unknown gene	0	0	1	0.143344	#VALUE!	NA	NA
AT1G06149.1	2968	conserved peptide upstream open reading frame 8	102	3.76812	50	2.5259	0.670334	-0.577047	0.0913913
AT1G06150.1	4607	basic helix-loop-helix (bHLH) DNA-binding superfamily protein	108	2.57036	54	1.75746	0.683741	-0.548478	0.0990779
AT1G06160.1	931	octadecanoid-responsive Arabidopsis AP2/ERF 59	11	1.29548	49	7.89144	6.09151	2.6068	2.4406e-08	up
AT1G06170.1	1547	basic helix-loop-helix (bHLH) DNA-binding superfamily protein	3	0.212627	0	0	#VALUE!	NA	NA
AT1G06180.1	912	myb domain protein 13	95	11.4213	55	9.04227	0.7917	-0.336974	0.415179
AT1G06190.1	1470	Rho termination factor	467	34.8327	381	38.8613	1.11565	0.15789	0.331966
AT1G06200.1	972	Peptidase S24/S26A/S26B/S26C family protein	156	17.5973	116	17.8938	1.01685	0.0241006	0.956348
AT1G06210.1	1481	ENTH/VHS/GAT family protein	95	7.03326	72	7.28932	1.03641	0.0515912	0.93285
AT1G06220.2	3543	Ribosomal protein S5/Elongation factor G/III/V family protein	567	17.5469	372	15.7428	0.897184	-0.156524	0.312719
AT1G06225.1	252	CLAVATA3/ESR-RELATED 3	0	0	0	0	#VALUE!	NA	NA
AT1G06230.1	3194	global transcription factor group E4	335	11.5	186	8.73148	0.759259	-0.397337	0.0176625
AT1G06240.1	1526	Protein of unknown function DUF455	167	11.9991	130	12.7732	1.06451	0.0901853	0.813144
AT1G06250.1	1400	alpha/beta-Hydrolases superfamily protein	7	0.548224	2	0.214196	0.390709	-1.35583	0.466662
AT1G06260.1	1051	Cysteine proteinases superfamily protein	15	1.56486	4	0.570646	0.364662	-1.45537	0.190203
AT1G06265.1	2210	other RNA	13	0.64497	2	0.13569	0.210382	-2.24892	0.0742317
AT1G06270.1	1520	Pentatricopeptide repeat (PPR) superfamily protein	15	1.08202	16	1.57829	1.45865	0.544631	0.576428
AT1G06280.1	643	LOB domain-containing protein 2	0	0	0	0	#VALUE!	NA	NA
AT1G06290.1	2375	acyl-CoA oxidase 3	361	16.666	306	19.3182	1.15914	0.213055	0.216358
AT1G06310.1	2070	acyl-CoA oxidase 6	0	0	0	0	#VALUE!	NA	NA
AT1G06320.1	667	unknown protein; Has 24 Blast hits to 24 proteins in 10 species: Archae - 0; Bacteria - 2; Metazoa - 0; Fungi - 0; Plants - 20; Viruses - 0; Other Eukaryotes - 2 (source: NCBI BLink).	0	0	0	0	#VALUE!	NA	NA
AT1G06330.1	480	Heavy metal transport/detoxification superfamily protein	0	0	0	0	#VALUE!	NA	NA
AT1G06340.1	731	Plant Tudor-like protein	1	0.149993	0	0	#VALUE!	NA	NA
AT1G06350.1	1150	Fatty acid desaturase family protein	121	11.5365	26	3.38989	0.293839	-1.7669	3.15179e-09	down
AT1G06360.1	1152	Fatty acid desaturase family protein	241	22.9378	137	17.8311	0.777365	-0.363335	0.0895911
AT1G06370.1	1401	pseudogene, similar to putative glycolipid alpha-mannosyltransferase, blastp match of 41% identity and 9.6e-10 P-value to GP	15	1.17393	8	0.856173	0.729324	-0.455369	0.722198
AT1G06380.1	953	Ribosomal protein L1p/L10e family	36	4.14188	18	2.83197	0.683741	-0.548478	0.43407
AT1G06390.1	1634	GSK3/SHAGGY-like protein kinase 1	319	21.4056	330	30.2811	1.41464	0.500431	0.000163484
AT1G06400.1	995	Ras-related small GTP-binding family protein	266	29.3121	190	28.6312	0.976773	-0.033905	0.924365
AT1G06410.1	3158	trehalose-phosphatase/synthase 7	717	24.894	375	17.8045	0.71521	-0.483561	1.68908e-06
AT1G06420.1	1025	unknown protein; Has 1017 Blast hits to 654 proteins in 124 species: Archae - 0; Bacteria - 39; Metazoa - 232; Fungi - 69; Plants - 40; Viruses - 0; Other Eukaryotes - 637 (source: NCBI BLink).	16	1.71153	1	0.14628	0.0854676	-3.54848	0.00533241
AT1G06430.1	2255	FTSH protease 8	3414	165.999	2233	148.475	0.894431	-0.160958	0.000499779
AT1G06440.1	1672	Ubiquitin carboxyl-terminal hydrolase family protein	5	0.327885	3	0.269026	0.820489	-0.285444	0.914773
AT1G06450.1	1380	Polynucleotidyl transferase, ribonuclease H-like superfamily protein	38	3.01921	23	2.49896	0.827686	-0.272844	0.720406
AT1G06460.1	1226	alpha-crystallin domain 32.1	455	40.692	372	45.4948	1.11803	0.160958	0.327994
AT1G06470.1	1834	Nucleotide/sugar transporter family protein	101	6.03824	81	6.62209	1.09669	0.13316	0.776725
AT1G06475.1	553	unknown protein; Has 35333 Blast hits to 34131 proteins in 2444 species: Archae - 798; Bacteria - 22429; Metazoa - 974; Fungi - 991; Plants - 531; Viruses - 0; Other Eukaryotes - 9610 (source: NCBI BLink).	11	2.181	3	0.813403	0.37295	-1.42295	0.301751
AT1G06480.1	74	pre-tRNA	0	0	0	0	#VALUE!	NA	NA
AT1G06490.1	5991	glucan synthase-like 7	23	0.420937	7	0.17519	0.41619	-1.26469	0.129389
AT1G06500.1	680	unknown protein; Has 25 Blast hits to 25 proteins in 10 species: Archae - 0; Bacteria - 0; Metazoa - 0; Fungi - 0; Plants - 25; Viruses - 0; Other Eukaryotes - 0 (source: NCBI BLink).	31	4.99851	26	5.7329	1.14692	0.197765	0.826046
AT1G06510.1	1147	unknown protein; FUNCTIONS IN: molecular_function unknown; INVOLVED IN: biological_process unknown; LOCATED IN: chloroplast; EXPRESSED IN: 21 plant structures; EXPRESSED DURING: 13 growth stages; Has 376 Blast hits to 369 proteins in 152 species: Archae - 5; Bacteria - 113; Metazoa - 105; Fungi - 46; Plants - 27; Viruses - 2; Other Eukaryotes - 78 (source: NCBI BLink).	123	11.7579	94	12.2878	1.04507	0.0635961	0.90863
AT1G06515.1	633	Protein of unknown function (DUF3317)	57	9.87323	52	12.3171	1.24753	0.319072	0.533907
AT1G06520.1	1995	glycerol-3-phosphate acyltransferase 1	16	0.879357	3	0.22547	0.256403	-1.96352	0.0681115
AT1G06530.1	1003	Tropomyosin-related	266	29.0783	193	28.8513	0.992196	-0.0113036	0.971131
AT1G06540.1	409	unknown protein; BEST Arabidopsis thaliana protein match is: unknown protein (TAIR:AT2G30930.1); Has 16 Blast hits to 16 proteins in 3 species: Archae - 0; Bacteria - 0; Metazoa - 0; Fungi - 0; Plants - 16; Viruses - 0; Other Eukaryotes - 0 (source: NCBI BLink).	1	0.26808	0	0	#VALUE!	NA	NA
AT1G06550.1	1562	ATP-dependent caseinolytic (Clp) protease/crotonase family protein	164	11.512	130	12.4788	1.08398	0.116338	0.740589
AT1G06560.1	2027	NOL1/NOP2/sun family protein	76	4.111	51	3.77247	0.917652	-0.12398	0.842132
AT1G06570.1	1554	phytoene desaturation 1	1130	79.7289	770	74.2933	0.931824	-0.101871	0.361129
AT1G06580.1	2052	Pentatricopeptide repeat (PPR) superfamily protein	13	0.694631	9	0.65762	0.946718	-0.0789929	0.958974
AT1G06590.1	3104	unknown protein; Has 380 Blast hits to 268 proteins in 109 species: Archae - 0; Bacteria - 0; Metazoa - 245; Fungi - 73; Plants - 49; Viruses - 0; Other Eukaryotes - 13 (source: NCBI BLink).	34	1.20101	20	0.966091	0.804401	-0.314013	0.698336
AT1G06610.1	73	pre-tRNA	0	0	0	0	#VALUE!	NA	NA
AT1G06620.1	1292	2-oxoglutarate (2OG) and Fe(II)-dependent oxygenase superfamily protein	29	2.46107	52	6.03463	2.45204	1.29398	0.00105258
AT1G06630.1	1745	F-box/RNI-like superfamily protein	41	2.57618	24	2.06218	0.800477	-0.321068	0.665918
AT1G06640.1	1381	2-oxoglutarate (2OG) and Fe(II)-dependent oxygenase superfamily protein	495	39.3006	531	57.6515	1.46694	0.552805	2.77036e-08
AT1G06645.1	1301	2-oxoglutarate (2OG) and Fe(II)-dependent oxygenase superfamily protein	71	5.98369	48	5.53189	0.924495	-0.113263	0.865532
AT1G06650.2	1360	2-oxoglutarate (2OG) and Fe(II)-dependent oxygenase superfamily protein	468	37.7307	348	38.3663	1.01685	0.0241006	0.929362
AT1G06660.1	1694	unknown protein; BEST Arabidopsis thaliana protein match is: unknown protein (TAIR:AT2G30820.2); Has 166 Blast hits to 144 proteins in 35 species: Archae - 0; Bacteria - 17; Metazoa - 13; Fungi - 20; Plants - 104; Viruses - 0; Other Eukaryotes - 12 (source: NCBI BLink).	8	0.517803	7	0.619576	1.19655	0.258877	0.896706
AT1G06670.1	5144	nuclear DEIH-boxhelicase	296	6.30927	126	3.67265	0.582104	-0.780652	2.53728e-06
AT1G06680.1	1139	photosystem II subunit P-1	16218	1561.21	15542	2045.94	1.31048	0.390098	3.3726e-127
AT1G06690.1	1389	NAD(P)-linked oxidoreductase superfamily protein	628	49.573	372	40.156	0.810037	-0.30394	0.00999937
AT1G06700.1	1535	Protein kinase superfamily protein	379	27.0719	286	27.9362	1.03193	0.0453391	0.877193
AT1G06710.1	3418	Tetratricopeptide repeat (TPR)-like superfamily protein	16	0.513258	7	0.307069	0.598273	-0.741123	0.519302
AT1G06720.1	3657	P-loop containing nucleoside triphosphate hydrolases superfamily protein	142	4.25747	65	2.66501	0.62596	-0.675858	0.0108671
AT1G06730.1	1968	pfkB-like carbohydrate kinase family protein	117	6.51852	80	6.09501	0.93503	-0.0969148	0.848632
AT1G06740.1	2591	transposable element gene	18	0.761716	23	1.33098	1.74734	0.805159	0.26067
AT1G06750.2	1917	P-loop containing nucleoside triphosphate hydrolases superfamily protein	0	0	1	0.0782146	#VALUE!	NA	NA
AT1G06760.1	1090	winged-helix DNA-binding transcription factor family protein	516	51.9053	348	47.8699	0.922255	-0.116762	0.520998
AT1G06770.1	1797	DREB2A-interacting protein 1	34	2.07453	29	2.41969	1.16638	0.22204	0.781531
AT1G06780.2	2465	galacturonosyltransferase 6	76	3.38053	45	2.73719	0.809693	-0.304553	0.538371
AT1G06790.1	910	RNA polymerase Rpb7 N-terminal domain-containing protein	62	7.47031	56	9.22691	1.23514	0.30468	0.536814
AT1G06800.1	1912	alpha/beta-Hydrolases superfamily protein	88	5.04641	57	4.46989	0.885755	-0.17502	0.723036
AT1G06810.1	609	unknown protein; BEST Arabidopsis thaliana protein match is: unknown protein (TAIR:AT1G05400.2); Has 30201 Blast hits to 17322 proteins in 780 species: Archae - 12; Bacteria - 1396; Metazoa - 17338; Fungi - 3422; Plants - 5037; Viruses - 0; Other Eukaryotes - 2996 (source: NCBI BLink).	0	0	0	0	#VALUE!	NA	NA
AT1G06820.1	1999	carotenoid isomerase	323	17.7165	230	17.2514	0.973749	-0.0383785	0.90266
AT1G06830.1	505	Glutaredoxin family protein	169	36.693	179	53.1461	1.4484	0.534458	0.00572716
AT1G06840.1	3240	Leucine-rich repeat protein kinase family protein	82	2.77496	71	3.28566	1.18404	0.243717	0.578637
AT1G06850.1	1430	basic leucine-zipper 52	54	4.14043	31	3.25039	0.785036	-0.349169	0.559067
AT1G06860.1	71	pre-tRNA	0	0	0	0	#VALUE!	NA	NA
AT1G06870.1	1687	Peptidase S24/S26A/S26B/S26C family protein	114	7.40931	93	8.26566	1.11558	0.157791	0.6987
AT1G06880.1	71	pre-tRNA	0	0	0	0	#VALUE!	NA	NA
AT1G06890.1	1506	nodulin MtN21 /EamA-like transporter family protein	294	21.4048	218	21.7041	1.01398	0.0200338	0.948511
AT1G06900.1	3413	Insulinase (Peptidase family M16) family protein	219	7.03552	216	9.48915	1.34875	0.431622	0.0156995
AT1G06910.1	1528	TRF-like 7	23	1.65041	19	1.8644	1.12966	0.175887	0.87799
AT1G06920.1	948	ovate family protein 4	0	0	0	0	#VALUE!	NA	NA
AT1G06923.1	1228	BEST Arabidopsis thaliana protein match is: ovate family protein 17 (TAIR:AT2G30395.1); Has 35333 Blast hits to 34131 proteins in 2444 species: Archae - 798; Bacteria - 22429; Metazoa - 974; Fungi - 991; Plants - 531; Viruses - 0; Other Eukaryotes - 9610 (source: NCBI BLink).	0	0	0	0	#VALUE!	NA	NA
AT1G06925.1	432	FUNCTIONS IN: molecular_function unknown; INVOLVED IN: biological_process unknown; LOCATED IN: endomembrane system; BEST Arabidopsis thaliana protein match is: Putative endonuclease or glycosyl hydrolase (TAIR:AT4G20480.1); Has 152 Blast hits to 136 proteins in 9 species: Archae - 0; Bacteria - 0; Metazoa - 0; Fungi - 0; Plants - 152; Viruses - 0; Other Eukaryotes - 0 (source: NCBI BLink).	0	0	0	0	#VALUE!	NA	NA
AT1G06930.1	1041	unknown protein; Has 4478 Blast hits to 355 proteins in 82 species: Archae - 0; Bacteria - 29; Metazoa - 379; Fungi - 125; Plants - 120; Viruses - 25; Other Eukaryotes - 3800 (source: NCBI BLink).	0	0	0	0	#VALUE!	NA	NA
AT1G06950.1	3314	translocon at the inner envelope membrane of chloroplasts 110	696	23.0274	508	22.9838	0.998105	-0.00273701	0.98623
AT1G06960.1	937	RNA-binding (RRM/RBD/RNP motifs) family protein	51	5.96786	55	8.80102	1.47474	0.560456	0.185787
AT1G06970.1	2490	cation/hydrogen exchanger 14	2	0.0880681	0	0	#VALUE!	NA	NA
AT1G06980.1	791	unknown protein; FUNCTIONS IN: molecular_function unknown; INVOLVED IN: biological_process unknown; LOCATED IN: endomembrane system; EXPRESSED IN: sepal, male gametophyte, carpel; EXPRESSED DURING: 4 anthesis; BEST Arabidopsis thaliana protein match is: unknown protein (TAIR:AT2G30230.1); Has 159 Blast hits to 159 proteins in 13 species: Archae - 0; Bacteria - 0; Metazoa - 0; Fungi - 0; Plants - …	14	1.94062	10	1.89554	0.976773	-0.033905	0.980843
AT1G06990.1	1232	GDSL-like Lipase/Acylhydrolase superfamily protein	3	0.266992	0	0	#VALUE!	NA	NA
AT1G07000.1	2024	exocyst subunit exo70 family protein B2	200	10.8345	133	9.8526	0.909376	-0.137052	0.677293
AT1G07010.3	1542	Calcineurin-like metallo-phosphoesterase superfamily protein	1384	98.4101	1035	100.639	1.02265	0.0323086	0.8082
AT1G07020.1	674	unknown protein; Has 39 Blast hits to 39 proteins in 17 species: Archae - 0; Bacteria - 0; Metazoa - 6; Fungi - 3; Plants - 28; Viruses - 0; Other Eukaryotes - 2 (source: NCBI BLink).	63	10.2487	28	6.22885	0.60777	-0.718403	0.112723
AT1G07025.1	501	Mitochondrial substrate carrier family protein	0	0	0	0	#VALUE!	NA	NA
AT1G07030.1	1477	Mitochondrial substrate carrier family protein	193	14.3273	140	14.2121	0.991956	-0.0116522	0.975485
AT1G07040.1	1676	unknown protein; INVOLVED IN: biological_process unknown; LOCATED IN: chloroplast; EXPRESSED IN: 24 plant structures; EXPRESSED DURING: 14 growth stages; BEST Arabidopsis thaliana protein match is: unknown protein (TAIR:AT1G27030.1); Has 540 Blast hits to 538 proteins in 187 species: Archae - 0; Bacteria - 333; Metazoa - 0; Fungi - 0; Plants - 67; Viruses - 0; Other Eukaryotes - 140 (source: NCBI…	54	3.53271	37	3.31007	0.936978	-0.0939123	0.903889
AT1G07050.1	833	CCT motif family protein	10	1.31626	7	1.25998	0.957237	-0.0630514	0.969052
AT1G07051.1	230	MIR847a; miRNA	0	0	0	0	#VALUE!	NA	NA
AT1G07060.1	733	unknown protein; Has 30 Blast hits to 30 proteins in 10 species: Archae - 0; Bacteria - 0; Metazoa - 0; Fungi - 0; Plants - 30; Viruses - 0; Other Eukaryotes - 0 (source: NCBI BLink).	0	0	0	0	#VALUE!	NA	NA
AT1G07070.1	575	Ribosomal protein L35Ae family protein	38	7.24609	59	15.3849	2.1232	1.08624	0.0029085
AT1G07080.1	1218	Thioredoxin superfamily protein	664	59.7735	449	55.2725	0.924698	-0.112946	0.464117
AT1G07090.1	943	Protein of unknown function (DUF640)	47	5.4648	45	7.15501	1.30929	0.388786	0.464653
AT1G07100.1	74	pre-tRNA	0	0	0	0	#VALUE!	NA	NA
AT1G07110.1	2662	fructose-2,6-bisphosphatase	838	34.5163	535	30.1339	0.873034	-0.19589	0.0749677
AT1G07119.1	656	other RNA	9	1.50427	6	1.37138	0.911655	-0.133441	0.940333
AT1G07120.1	1294	FUNCTIONS IN: molecular_function unknown; INVOLVED IN: biological_process unknown; LOCATED IN: chloroplast envelope; EXPRESSED IN: inflorescence meristem, petal, leaf whorl, flower; EXPRESSED DURING: 4 anthesis, petal differentiation and expansion stage; BEST Arabidopsis thaliana protein match is: Tetratricopeptide repeat (TPR)-like superfamily protein (TAIR:AT4G18570.1); Has 288 Blast hits to 26…	2	0.169466	1	0.115871	0.683741	-0.548478	0.905732
AT1G07128.1	797	Potential natural antisense gene, locus overlaps with AT1G07130	6	0.825432	1	0.188127	0.227914	-2.13344	0.314408
AT1G07130.1	958	Nucleic acid-binding, OB-fold-like protein	10	1.14452	3	0.469532	0.410245	-1.28544	0.38344
AT1G07135.1	732	glycine-rich protein	11	1.64767	6	1.22899	0.745899	-0.422947	0.791844
AT1G07140.1	1429	Pleckstrin homology (PH) domain superfamily protein	1037	79.5673	746	78.2738	0.983743	-0.0236466	0.897804
AT1G07150.1	1518	mitogen-activated protein kinase kinase kinase 13	11	0.794528	6	0.592638	0.745899	-0.422947	0.791844
AT1G07160.1	1460	Protein phosphatase 2C family protein	2	0.150198	1	0.102697	0.683741	-0.548478	0.905732
AT1G07170.1	595	PHF5-like protein	61	11.2409	52	13.1038	1.16572	0.221224	0.692679
AT1G07175.1	268	unknown protein; FUNCTIONS IN: molecular_function unknown; INVOLVED IN: biological_process unknown; LOCATED IN: endomembrane system; BEST Arabidopsis thaliana protein match is: unknown protein (TAIR:AT2G29995.1); Has 30201 Blast hits to 17322 proteins in 780 species: Archae - 12; Bacteria - 1396; Metazoa - 17338; Fungi - 3422; Plants - 5037; Viruses - 0; Other Eukaryotes - 2996 (source: NCBI BLin…	0	0	0	0	#VALUE!	NA	NA
AT1G07180.1	1788	alternative NAD(P)H dehydrogenase 1	1597	97.9322	1279	107.254	1.09518	0.131174	0.0841381
AT1G07190.1	165	BEST Arabidopsis thaliana protein match is: lon protease 1 (TAIR:AT5G26860.1); Has 106 Blast hits to 106 proteins in 47 species: Archae - 0; Bacteria - 34; Metazoa - 0; Fungi - 11; Plants - 56; Viruses - 0; Other Eukaryotes - 5 (source: NCBI BLink).	0	0	0	0	#VALUE!	NA	NA
AT1G07200.2	3484	Double Clp-N motif-containing P-loop nucleoside triphosphate hydrolases superfamily protein	195	6.13684	133	5.72378	0.932693	-0.100526	0.773444
AT1G07210.1	1197	Ribosomal protein S18	167	15.2971	104	13.0271	0.851606	-0.231743	0.458747
AT1G07220.1	1767	Arabidopsis thaliana protein of unknown function (DUF821)	139	8.62514	103	8.73998	1.01331	0.0190813	0.964259
AT1G07230.1	2062	non-specific phospholipase C1	196	10.4221	154	11.198	1.07445	0.103598	0.750709
AT1G07240.1	1762	UDP-glucosyl transferase 71C5	63	3.92033	55	4.68022	1.19383	0.255602	0.622548
AT1G07250.1	1667	UDP-glucosyl transferase 71C4	384	25.2571	228	20.5073	0.811942	-0.300551	0.0680367
AT1G07260.1	1726	UDP-glucosyl transferase 71C3	6	0.381152	16	1.38992	3.64662	1.86656	0.0315516
AT1G07270.1	1518	Cell division control, Cdc6	3	0.216689	3	0.296319	1.36748	0.451522	0.880523
AT1G07280.1	2090	Tetratricopeptide repeat (TPR)-like superfamily protein	395	20.7223	407	29.1983	1.40903	0.494698	2.35461e-05
AT1G07290.1	1156	golgi nucleotide sugar transporter 2	3	0.284545	5	0.648518	2.27914	1.18849	0.537517
AT1G07300.1	735	josephin protein-related	64	9.5473	25	5.09991	0.534173	-0.904622	0.0366423
AT1G07310.1	1453	Calcium-dependent lipid-binding (CaLB domain) family protein	129	9.73447	79	8.15213	0.83745	-0.255925	0.47788
AT1G07320.1	1246	ribosomal protein L4	3018	265.576	2154	259.201	0.975996	-0.0350528	0.673057
AT1G07330.1	2058	unknown protein; BEST Arabidopsis thaliana protein match is: unknown protein (TAIR:AT2G29620.1); Has 597 Blast hits to 536 proteins in 121 species: Archae - 2; Bacteria - 47; Metazoa - 170; Fungi - 43; Plants - 98; Viruses - 0; Other Eukaryotes - 237 (source: NCBI BLink).	0	0	0	0	#VALUE!	NA	NA
AT1G07340.1	1686	sugar transporter 2	3	0.195098	0	0	#VALUE!	NA	NA
AT1G07350.1	1456	RNA-binding (RRM/RBD/RNP motifs) family protein	438	32.9838	273	28.1132	0.852335	-0.230508	0.157588
AT1G07360.1	1689	CCCH-type zinc fingerfamily protein with RNA-binding domain	367	23.8245	258	22.9034	0.961336	-0.0568872	0.837761
AT1G07370.1	1025	proliferating cellular nuclear antigen 1	99	10.5901	57	8.33798	0.787338	-0.344945	0.38606
AT1G07380.1	2340	Neutral/alkaline non-lysosomal ceramidase	42	1.96798	32	2.05042	1.04189	0.0592044	0.940709
AT1G07390.3	3418	receptor like protein 1	65	2.08511	34	1.49148	0.715298	-0.483383	0.318446
AT1G07400.1	816	HSP20-like chaperones superfamily protein	301	40.445	96	17.6397	0.43614	-1.19714	8.94041e-13	down
AT1G07410.1	755	RAB GTPase homolog A2B	4	0.5809	4	0.79437	1.36748	0.451522	0.857164
AT1G07420.1	1168	sterol 4-alpha-methyl-oxidase 2-1	93	8.73028	44	5.64832	0.646981	-0.628205	0.0786664
AT1G07430.1	1817	highly ABA-induced PP2C gene 2	5	0.301719	2	0.165038	0.546993	-0.870406	0.711353
AT1G07440.1	1005	NAD(P)-binding Rossmann-fold superfamily protein	258	28.1476	163	24.3182	0.863952	-0.210977	0.380912
AT1G07450.1	975	NAD(P)-binding Rossmann-fold superfamily protein	17	1.91176	8	1.23025	0.643521	-0.635941	0.568626
AT1G07460.1	777	Concanavalin A-like lectin family protein	0	0	0	0	#VALUE!	NA	NA
AT1G07470.1	1538	Transcription factor IIA, alpha/beta subunit	148	10.551	96	9.3589	0.887015	-0.172969	0.642296
AT1G07473.1	924	unknown protein; BEST Arabidopsis thaliana protein match is: unknown protein (TAIR:AT1G07476.1); Has 22 Blast hits to 22 proteins in 6 species: Archae - 0; Bacteria - 0; Metazoa - 0; Fungi - 0; Plants - 22; Viruses - 0; Other Eukaryotes - 0 (source: NCBI BLink).	2	0.237326	0	0	#VALUE!	NA	NA
AT1G07476.1	747	unknown protein; FUNCTIONS IN: molecular_function unknown; INVOLVED IN: biological_process unknown; LOCATED IN: chloroplast; BEST Arabidopsis thaliana protein match is: unknown protein (TAIR:AT1G07473.1); Has 23 Blast hits to 23 proteins in 6 species: Archae - 0; Bacteria - 0; Metazoa - 0; Fungi - 0; Plants - 23; Viruses - 0; Other Eukaryotes - 0 (source: NCBI BLink).	0	0	0	0	#VALUE!	NA	NA
AT1G07480.1	1972	Transcription factor IIA, alpha/beta subunit	136	7.56171	86	6.53885	0.864731	-0.209676	0.566412
AT1G07485.1	662	unknown protein; FUNCTIONS IN: molecular_function unknown; INVOLVED IN: biological_process unknown; LOCATED IN: cellular_component unknown; EXPRESSED IN: shoot apex, embryo, leaf whorl, pedicel; EXPRESSED DURING: 4 anthesis, D bilateral stage; Has 5 Blast hits to 5 proteins in 3 species: Archae - 0; Bacteria - 0; Metazoa - 0; Fungi - 0; Plants - 5; Viruses - 0; Other Eukaryotes - 0 (source: NCBI …	7	1.15939	6	1.35895	1.17213	0.229129	0.912599
AT1G07490.1	642	ROTUNDIFOLIA like 3	43	7.34381	16	3.73676	0.50883	-0.974743	0.0811836
AT1G07500.1	225	unknown protein; Has 4 Blast hits to 4 proteins in 3 species: Archae - 0; Bacteria - 0; Metazoa - 0; Fungi - 0; Plants - 4; Viruses - 0; Other Eukaryotes - 0 (source: NCBI BLink).	1	0.48731	0	0	#VALUE!	NA	NA
AT1G07510.1	2917	FTSH protease 10	352	13.2311	194	9.97183	0.753669	-0.407997	0.0113028
AT1G07520.1	2242	GRAS family transcription factor	29	1.41824	15	1.00315	0.707318	-0.499569	0.549801
AT1G07530.1	2787	SCARECROW-like 14	205	8.06501	145	7.80083	0.967243	-0.0480492	0.903265
AT1G07540.1	1893	TRF-like 2	0	0	0	0	#VALUE!	NA	NA
AT1G07550.1	2700	Leucine-rich repeat protein kinase family protein	0	0	0	0	#VALUE!	NA	NA
AT1G07560.1	2616	Leucine-rich repeat protein kinase family protein	0	0	0	0	#VALUE!	NA	NA
AT1G07570.3	1459	Protein kinase superfamily protein	157	11.7987	121	12.4348	1.05392	0.0757643	0.85945
AT1G07580.1	73	pre-tRNA	0	0	0	0	#VALUE!	NA	NA
AT1G07590.1	2361	Tetratricopeptide repeat (TPR)-like superfamily protein	5054	234.708	3506	222.652	0.948633	-0.0760779	0.0858894
AT1G07600.1	138	metallothionein 1A	109	86.6035	67	72.7957	0.840562	-0.250573	0.541089
AT1G07610.1	457	metallothionein 1C	108	25.9117	44	14.436	0.557122	-0.843934	0.00614461
AT1G07615.1	1632	GTP-binding protein Obg/CgtA	27	1.81398	23	2.11309	1.16489	0.220196	0.811886
AT1G07620.1	2053	GTP-binding protein Obg/CgtA	60	3.20443	43	3.14043	0.980029	-0.029104	0.964595
AT1G07630.1	2336	pol-like 5	93	4.36514	90	5.77669	1.32337	0.404216	0.219579
AT1G07640.3	1588	Dof-type zinc finger DNA-binding family protein	161	11.1164	105	9.91399	0.891836	-0.16515	0.643617
AT1G07645.1	625	dessication-induced 1VOC superfamily protein	0	0	0	0	#VALUE!	NA	NA
AT1G07650.2	3231	Leucine-rich repeat transmembrane protein kinase	270	9.16252	143	6.63604	0.724259	-0.465422	0.0125573
AT1G07660.1	717	Histone superfamily protein	109	16.6685	82	17.1476	1.02875	0.0408895	0.934129
AT1G07670.1	3538	endomembrane-type CA-ATPase 4	383	11.8694	213	9.02675	0.760506	-0.394969	0.0101095
AT1G07680.1	702	unknown protein; FUNCTIONS IN: molecular_function unknown; INVOLVED IN: biological_process unknown; LOCATED IN: endomembrane system; BEST Arabidopsis thaliana protein match is: unknown protein (TAIR:AT5G23903.1); Has 7 Blast hits to 7 proteins in 2 species: Archae - 0; Bacteria - 0; Metazoa - 0; Fungi - 0; Plants - 7; Viruses - 0; Other Eukaryotes - 0 (source: NCBI BLink).	0	0	0	0	#VALUE!	NA	NA
AT1G07690.1	540	FUNCTIONS IN: molecular_function unknown; INVOLVED IN: biological_process unknown; LOCATED IN: endomembrane system; EXPRESSED IN: root; CONTAINS InterPro DOMAIN/s: Orthoreovirus membrane fusion p10 (InterPro:IPR009854); BEST Arabidopsis thaliana protein match is: unknown protein (TAIR:AT1G54950.1); Has 11 Blast hits to 11 proteins in 4 species: Archae - 0; Bacteria - 2; Metazoa - 0; Fungi - 0; Pl…	0	0	0	0	#VALUE!	NA	NA
AT1G07700.3	1539	Thioredoxin superfamily protein	293	20.8745	316	30.7863	1.47483	0.560546	3.14863e-05
AT1G07702.1	81	snoRNA	0	0	0	0	#VALUE!	NA	NA
AT1G07705.2	2316	NOT2 / NOT3 / NOT5 family	127	6.01247	72	4.66126	0.775265	-0.367238	0.266935
AT1G07710.1	1632	Ankyrin repeat family protein	2	0.134369	0	0	#VALUE!	NA	NA
AT1G07720.1	1799	3-ketoacyl-CoA synthase 3	418	25.4761	366	30.5042	1.19736	0.259863	0.0702106
AT1G07725.1	2472	exocyst subunit exo70 family protein H6	27	1.19758	29	1.75897	1.46878	0.554615	0.399307
AT1G07728.1	1791	other RNA	36	2.20392	31	2.59523	1.17755	0.235793	0.750843
AT1G07730.2	1170	Disease resistance-responsive (dirigent-like protein) family protein	6	0.562281	1	0.128152	0.227914	-2.13344	0.314408
AT1G07740.1	2658	Tetratricopeptide repeat (TPR)-like superfamily protein	12	0.49501	13	0.733328	1.48144	0.566999	0.612281
AT1G07745.1	1188	homolog of RAD51 D	23	2.12275	23	2.90283	1.36748	0.451522	0.569831
AT1G07747.1	288	Bifunctional inhibitor/lipid-transfer protein/seed storage 2S albumin superfamily protein	0	0	0	0	#VALUE!	NA	NA
AT1G07750.1	1414	RmlC-like cupins superfamily protein	204	15.8186	131	13.8909	0.878138	-0.187481	0.5232
AT1G07760.1	72	pre-tRNA	0	0	0	0	#VALUE!	NA	NA
AT1G07770.1	725	ribosomal protein S15A	1514	228.969	955	197.504	0.862579	-0.213271	0.00329551
AT1G07780.3	1512	phosphoribosylanthranilate isomerase 1	208	15.0834	151	14.9739	0.992739	-0.0105132	0.977169
AT1G07790.1	729	Histone superfamily protein	215	32.3369	142	29.2059	0.903174	-0.146924	0.626182
AT1G07795.1	682	unknown protein; BEST Arabidopsis thaliana protein match is: unknown protein (TAIR:AT2G28725.1); Has 38 Blast hits to 38 proteins in 11 species: Archae - 0; Bacteria - 0; Metazoa - 0; Fungi - 0; Plants - 38; Viruses - 0; Other Eukaryotes - 0 (source: NCBI BLink).	0	0	0	0	#VALUE!	NA	NA
AT1G07800.1	930	transposable element gene	0	0	0	0	#VALUE!	NA	NA
AT1G07810.1	3499	ER-type Ca2+-ATPase 1	224	7.01927	163	6.98479	0.995087	-0.00710497	0.984717
AT1G07820.1	726	Histone superfamily protein	253	38.2096	132	27.2613	0.713469	-0.487078	0.0115033
AT1G07830.1	850	ribosomal protein L29 family protein	45	5.80473	30	5.29191	0.911655	-0.133441	0.877466
AT1G07840.2	1433	Sas10/Utp3/C1D family	143	10.9415	95	9.94002	0.908467	-0.138494	0.724298
AT1G07850.1	1626	Protein of unknown function (DUF604)	0	0	0	0	#VALUE!	NA	NA
AT1G07860.1	439	BEST Arabidopsis thaliana protein match is: Protein kinase superfamily protein (TAIR:AT1G07870.2); Has 7 Blast hits to 7 proteins in 4 species: Archae - 0; Bacteria - 0; Metazoa - 0; Fungi - 0; Plants - 7; Viruses - 0; Other Eukaryotes - 0 (source: NCBI BLink).	0	0	0	0	#VALUE!	NA	NA
AT1G07870.2	2000	Protein kinase superfamily protein	95	5.20813	56	4.19824	0.806095	-0.310979	0.460184
AT1G07880.2	1259	Protein kinase superfamily protein	13	1.13215	8	0.952739	0.841527	-0.248918	0.880094
AT1G07885.1	123	unknown protein; FUNCTIONS IN: molecular_function unknown; INVOLVED IN: biological_process unknown; LOCATED IN: cellular_component unknown; Has 0 Blast hits to 0 proteins in 0 species (source: NCBI BLink).	0	0	0	0	#VALUE!	NA	NA
AT1G07890.3	1022	ascorbate peroxidase 1	2361	253.299	1584	232.388	0.917447	-0.124304	0.0493119
AT1G07900.1	576	LOB domain-containing protein 1	20	3.80711	8	2.08246	0.546993	-0.870406	0.363882
AT1G07901.1	153	unknown protein; Has 30201 Blast hits to 17322 proteins in 780 species: Archae - 12; Bacteria - 1396; Metazoa - 17338; Fungi - 3422; Plants - 5037; Viruses - 0; Other Eukaryotes - 2996 (source: NCBI BLink).	1	0.716633	0	0	#VALUE!	NA	NA
AT1G07910.1	3787	RNAligase	58	1.67927	44	1.74208	1.0374	0.0529724	0.938745
AT1G07920.1	1783	GTP binding Elongation factor Tu family protein	4267	262.397	2794	234.955	0.895417	-0.159368	7.77358e-05
AT1G07930.1	1807	GTP binding Elongation factor Tu family protein	3633	220.443	2506	207.937	0.943273	-0.0842532	0.115779
AT1G07940.1	1864	GTP binding Elongation factor Tu family protein	3939	231.701	2676	215.253	0.929013	-0.10623	0.023986
AT1G07950.1	796	Surfeit locus protein 5 subunit 22 of Mediator complex	102	14.05	49	9.22981	0.656928	-0.606194	0.0730328
AT1G07960.2	1241	PDI-like 5-1	76	6.71475	68	8.21574	1.22354	0.291057	0.506696
AT1G07970.1	2434	CONTAINS InterPro DOMAIN/s: Cytochrome B561-related, N-terminal (InterPro:IPR019176); Has 215 Blast hits to 213 proteins in 79 species: Archae - 0; Bacteria - 6; Metazoa - 131; Fungi - 22; Plants - 42; Viruses - 0; Other Eukaryotes - 14 (source: NCBI BLink).	109	4.91014	54	3.32646	0.677468	-0.561775	0.0875135
AT1G07980.1	996	nuclear factor Y, subunit C10	67	7.37571	49	7.37643	1.0001	0.00014245	0.999698
AT1G07985.1	751	Expressed protein	3	0.437995	3	0.598951	1.36748	0.451522	0.880523
AT1G07990.1	2905	SIT4 phosphatase-associated family protein	248	9.36038	105	5.41942	0.578974	-0.788429	1.84261e-05
AT1G08000.1	1373	GATA transcription factor 10	85	6.78792	46	5.02339	0.740049	-0.434307	0.29678
AT1G08005.1	168	BEST Arabidopsis thaliana protein match is: SIT4 phosphatase-associated family protein (TAIR:AT1G07990.1); Has 17 Blast hits to 17 proteins in 3 species: Archae - 0; Bacteria - 0; Metazoa - 0; Fungi - 0; Plants - 17; Viruses - 0; Other Eukaryotes - 0 (source: NCBI BLink).	0	0	0	0	#VALUE!	NA	NA
AT1G08010.1	1391	GATA transcription factor 11	159	12.5331	57	6.14409	0.490229	-1.02847	1.76496e-05	down
AT1G08030.1	1844	tyrosylprotein sulfotransferase	63	3.746	37	3.0085	0.803124	-0.316305	0.56903
AT1G08032.1	111	unknown protein; FUNCTIONS IN: molecular_function unknown; INVOLVED IN: biological_process unknown; LOCATED IN: cellular_component unknown; Has 0 Blast hits to 0 proteins in 0 species (source: NCBI BLink).	0	0	0	0	#VALUE!	NA	NA
AT1G08035.1	578	unknown protein; BEST Arabidopsis thaliana protein match is: unknown protein (TAIR:AT2G28330.1); Has 10 Blast hits to 10 proteins in 3 species: Archae - 0; Bacteria - 0; Metazoa - 0; Fungi - 0; Plants - 10; Viruses - 0; Other Eukaryotes - 0 (source: NCBI BLink).	1	0.189697	1	0.259407	1.36748	0.451522	0.930815
AT1G08040.1	1620	Protein of unknown function (DUF707)	97	6.56515	63	5.8309	0.888158	-0.171111	0.720693
AT1G08050.1	2294	Zinc finger (C3HC4-type RING finger) family protein	74	3.53693	59	3.85628	1.09029	0.124711	0.835904
AT1G08060.1	6554	ATP-dependent helicase family protein	130	2.17483	58	1.32688	0.610107	-0.712865	0.0105603
AT1G08065.1	1088	alpha carbonic anhydrase 5	0	0	0	0	#VALUE!	NA	NA
AT1G08070.1	2414	Tetratricopeptide repeat (TPR)-like superfamily protein	3	0.136261	1	0.0621116	0.455827	-1.13344	0.721986
AT1G08080.1	859	alpha carbonic anhydrase 7	1	0.127642	1	0.174549	1.36748	0.451522	0.930815
AT1G08090.1	1900	nitrate transporter 2:1	6	0.346247	3	0.236743	0.683741	-0.548478	0.80763
AT1G08100.1	1709	nitrate transporter 2.2	0	0	0	0	#VALUE!	NA	NA
AT1G08105.1	3092	transposable element gene	0	0	2	0.096984	#VALUE!	NA	NA
AT1G08110.4	1102	lactoylglutathione lyase family protein / glyoxalase I family protein	290	28.8539	231	31.4297	1.08927	0.123362	0.617261
AT1G08115.1	162	snRNA	2	1.35364	5	4.62769	3.4187	1.77345	0.352119
AT1G08120.1	1047	BEST Arabidopsis thaliana protein match is: Protein kinase superfamily protein (TAIR:AT5G26110.1); Has 235 Blast hits to 235 proteins in 96 species: Archae - 21; Bacteria - 0; Metazoa - 117; Fungi - 8; Plants - 47; Viruses - 0; Other Eukaryotes - 42 (source: NCBI BLink).	0	0	1	0.143207	#VALUE!	NA	NA
AT1G08125.2	1305	S-adenosyl-L-methionine-dependent methyltransferases superfamily protein	60	5.04114	39	4.48089	0.888863	-0.169967	0.797845
AT1G08130.1	2715	DNA ligase 1	125	5.0481	79	4.36282	0.864249	-0.210482	0.586184
AT1G08135.1	2391	cation/H+ exchanger 6B	0	0	0	0	#VALUE!	NA	NA
AT1G08140.1	2714	cation/H+ exchanger 6A	0	0	0	0	#VALUE!	NA	NA
AT1G08150.1	2448	Cation/hydrogen exchanger family protein	0	0	0	0	#VALUE!	NA	NA
AT1G08160.1	917	Late embryogenesis abundant (LEA) hydroxyproline-rich glycoprotein family	45	5.38061	25	4.08771	0.759712	-0.396475	0.546423
AT1G08165.1	430	unknown protein; FUNCTIONS IN: molecular_function unknown; INVOLVED IN: biological_process unknown; LOCATED IN: cellular_component unknown; Has 30201 Blast hits to 17322 proteins in 780 species: Archae - 12; Bacteria - 1396; Metazoa - 17338; Fungi - 3422; Plants - 5037; Viruses - 0; Other Eukaryotes - 2996 (source: NCBI BLink).	0	0	0	0	#VALUE!	NA	NA
AT1G08170.1	732	Histone superfamily protein	1	0.149788	0	0	#VALUE!	NA	NA
AT1G08180.1	550	unknown protein; Has 53 Blast hits to 53 proteins in 9 species: Archae - 0; Bacteria - 0; Metazoa - 1; Fungi - 0; Plants - 52; Viruses - 0; Other Eukaryotes - 0 (source: NCBI BLink).	29	5.78127	21	5.72488	0.990246	-0.0141418	0.988159
AT1G08190.1	3371	vacuolar protein sorting 41	1080	35.128	739	32.8697	0.935712	-0.0958632	0.415234
AT1G08200.1	1686	UDP-D-apiose/UDP-D-xylose synthase 2	1793	116.603	1540	136.953	1.17452	0.232077	6.34477e-05
AT1G08210.1	1666	Eukaryotic aspartyl protease family protein	120	7.89759	61	5.4899	0.695137	-0.524631	0.0936138
AT1G08220.1	1165	FUNCTIONS IN: molecular_function unknown; INVOLVED IN: mitochondrial proton-transporting ATP synthase complex assembly; LOCATED IN: mitochondrial inner membrane; EXPRESSED IN: 18 plant structures; EXPRESSED DURING: 7 growth stages; CONTAINS InterPro DOMAIN/s: ATPase assembly factor ATP10, mitochondria (InterPro:IPR007849); Has 168 Blast hits to 168 proteins in 86 species: Archae - 6; Bacteria - 0…	29	2.72936	26	3.34624	1.22602	0.293981	0.711852
AT1G08230.2	1461	Transmembrane amino acid transporter family protein	148	11.1071	92	9.44164	0.850056	-0.23437	0.489803
AT1G08240.1	72	pre-tRNA	0	0	0	0	#VALUE!	NA	NA
AT1G08250.1	1445	arogenate dehydratase 6	275	20.8667	179	18.5735	0.890106	-0.16795	0.497117
AT1G08260.1	6486	DNA polymerase epsilon catalytic subunit	58	0.980481	34	0.78598	0.801627	-0.318996	0.579541
AT1G08270.2	1034	CONTAINS InterPro DOMAIN/s: MIT (InterPro:IPR007330); BEST Arabidopsis thaliana protein match is: AAA-type ATPase family protein (TAIR:AT2G27600.1); Has 35333 Blast hits to 34131 proteins in 2444 species: Archae - 798; Bacteria - 22429; Metazoa - 974; Fungi - 991; Plants - 531; Viruses - 0; Other Eukaryotes - 9610 (source: NCBI BLink).	1	0.106039	5	0.725035	6.83741	2.77345	0.176071
AT1G08280.1	1446	Glycosyltransferase family 29 (sialyltransferase) family protein	45	3.41218	26	2.69597	0.790101	-0.339892	0.616677
AT1G08290.1	1760	WIP domain protein 3	19	1.18367	9	0.766725	0.647755	-0.626481	0.552481
AT1G08300.1	2241	no vein-like	13	0.636048	15	1.0036	1.57786	0.657973	0.509337
AT1G08310.2	1483	alpha/beta-Hydrolases superfamily protein	10	0.739345	2	0.202208	0.273496	-1.87041	0.204134
AT1G08315.1	1211	ARM repeat superfamily protein	62	5.61352	36	4.45726	0.794022	-0.33275	0.54802
AT1G08320.1	1829	bZIP transcription factor family protein	3	0.179844	1	0.0819778	0.455827	-1.13344	0.721986
AT1G08340.1	1438	Rho GTPase activating protein with PAK-box/P21-Rho-binding domain	16	1.21997	5	0.52134	0.427338	-1.22655	0.253911
AT1G08350.2	2013	Endomembrane protein 70 protein family	57	3.1047	31	2.30902	0.743718	-0.427172	0.433978
AT1G08360.1	949	Ribosomal protein L1p/L10e family	998	115.306	844	133.348	1.15647	0.209725	0.0159216
AT1G08370.1	1465	decapping 1	301	22.5277	136	13.9191	0.617866	-0.694635	2.48619e-05
AT1G08380.1	703	photosystem I subunit O	4510	703.411	4666	995.174	1.41478	0.500581	2.38983e-60
AT1G08390.1	602	unknown protein; Has 62 Blast hits to 62 proteins in 27 species: Archae - 0; Bacteria - 0; Metazoa - 34; Fungi - 0; Plants - 28; Viruses - 0; Other Eukaryotes - 0 (source: NCBI BLink).	42	7.64964	27	6.72476	0.879096	-0.185908	0.817724
AT1G08400.1	2463	RINT-1 / TIP-1 family	29	1.29099	21	1.27839	0.990246	-0.0141418	0.988159
AT1G08410.1	2161	P-loop containing nucleoside triphosphate hydrolases superfamily protein	99	5.02306	55	3.81608	0.759712	-0.396475	0.302115
AT1G08420.1	3740	BRI1 suppressor 1 (BSU1)-like 2	808	23.688	486	19.4838	0.82252	-0.281877	0.00566333
AT1G08430.1	1566	aluminum-activated malate transporter 1	0	0	0	0	#VALUE!	NA	NA
AT1G08440.1	1506	Aluminium activated malate transporter family protein	5	0.364027	2	0.19912	0.546993	-0.870406	0.711353
AT1G08450.1	1490	calreticulin 3	1059	77.9288	847	85.2328	1.09373	0.129253	0.201799
AT1G08460.1	1369	histone deacetylase 8	163	13.0549	113	12.3761	0.948009	-0.0770274	0.857213
AT1G08465.1	1174	Plant-specific transcription factor YABBY family protein	128	11.9545	82	10.4726	0.876043	-0.190926	0.628968
AT1G08470.1	1431	strictosidine synthase-like 3	163	12.4892	107	11.2112	0.897672	-0.155739	0.668094
AT1G08480.1	761	unknown protein; FUNCTIONS IN: molecular_function unknown; INVOLVED IN: biological_process unknown; LOCATED IN: mitochondrion, plasma membrane, plastid, vacuole; EXPRESSED IN: 27 plant structures; EXPRESSED DURING: 15 growth stages; Has 39 Blast hits to 39 proteins in 13 species: Archae - 0; Bacteria - 0; Metazoa - 0; Fungi - 0; Plants - 39; Viruses - 0; Other Eukaryotes - 0 (source: NCBI BLink).	329	47.4023	264	52.015	1.09731	0.133972	0.545433
AT1G08490.1	1761	chloroplastic NIFS-like cysteine desulfurase	382	23.7844	309	26.3093	1.10616	0.145556	0.452016
AT1G08500.1	945	early nodulin-like protein 18	10	1.16026	9	1.42797	1.23073	0.299519	0.856946
AT1G08510.1	2053	fatty acyl-ACP thioesterases B	1040	55.5434	766	55.9435	1.0072	0.0103546	0.950483
AT1G08520.1	2549	ALBINA 1	1753	75.405	1315	77.3509	1.02581	0.0367586	0.733849
AT1G08530.1	939	unknown protein; FUNCTIONS IN: molecular_function unknown; INVOLVED IN: biological_process unknown; LOCATED IN: chloroplast; BEST Arabidopsis thaliana protein match is: unknown protein (TAIR:AT5G09995.2); Has 140 Blast hits to 140 proteins in 53 species: Archae - 0; Bacteria - 63; Metazoa - 0; Fungi - 0; Plants - 76; Viruses - 0; Other Eukaryotes - 1 (source: NCBI BLink).	48	5.60485	49	7.8242	1.39597	0.481269	0.312797
AT1G08540.1	1993	RNApolymerase sigma subunit 2	604	33.229	400	30.0928	0.905617	-0.143027	0.348645
AT1G08550.1	1776	non-photochemical quenching 1	95	5.86501	87	7.3449	1.25233	0.32461	0.363822
AT1G08560.1	1191	syntaxin of plants 111	60	5.52367	22	2.76962	0.50141	-0.995937	0.0255597
AT1G08570.1	1417	atypical CYS HIS rich thioredoxin 4	2130	164.815	2325	246.016	1.49267	0.577899	5.63415e-39
AT1G08580.1	642	unknown protein; Has 39 Blast hits to 39 proteins in 15 species: Archae - 0; Bacteria - 0; Metazoa - 0; Fungi - 0; Plants - 35; Viruses - 0; Other Eukaryotes - 4 (source: NCBI BLink).	300	51.2359	183	42.7391	0.834164	-0.261597	0.197774
AT1G08590.1	3444	Leucine-rich receptor-like protein kinase family protein	18	0.573057	7	0.304751	0.531799	-0.911048	0.374075
AT1G08592.1	1614	Potential natural antisense gene, locus overlaps with AT1G08590	4	0.271734	4	0.371592	1.36748	0.451522	0.857164
AT1G08600.3	4853	P-loop containing nucleoside triphosphate hydrolases superfamily protein	193	4.36049	49	1.51389	0.347185	-1.52623	6.86335e-12	down
AT1G08610.1	2082	Pentatricopeptide repeat (PPR) superfamily protein	10	0.526632	22	1.58435	3.00846	1.58903	0.0219115
AT1G08620.1	4288	Transcription factor jumonji (jmj) family protein / zinc finger (C5HC2 type) family protein	178	4.55149	95	3.32184	0.729836	-0.454356	0.067399
AT1G08630.1	1566	threonine aldolase 1	23	1.61036	5	0.478727	0.297279	-1.75011	0.0362099
AT1G08640.1	1270	Chloroplast J-like domain 1	727	62.7652	566	66.8225	1.06464	0.0903685	0.547537
AT1G08650.1	1376	phosphoenolpyruvate carboxylase kinase 1	498	39.6825	442	48.163	1.21371	0.279422	0.024029
AT1G08660.1	1617	MALE GAMETOPHYTE DEFECTIVE 2	64	4.33968	60	5.56354	1.28201	0.358412	0.424603
AT1G08670.1	791	ENTH/VHS family protein	0	0	0	0	#VALUE!	NA	NA
AT1G08680.4	2403	ARF GAP-like zinc finger-containing protein ZIGA4	283	12.9128	155	9.67136	0.748974	-0.417012	0.0245507
AT1G08695.1	267	SCR-like 3	0	0	0	0	#VALUE!	NA	NA
AT1G08700.1	1561	Presenilin-1	362	25.4269	236	22.6683	0.891508	-0.165681	0.421466
AT1G08710.2	1011	F-box family protein	26	2.81975	21	3.11442	1.1045	0.1434	0.899899
AT1G08720.1	3081	Protein kinase superfamily protein	109	3.87903	69	3.35789	0.865654	-0.208138	0.627123
AT1G08730.1	4739	Myosin family protein with Dil domain	0	0	0	0	#VALUE!	NA	NA
AT1G08735.1	3352	transposable element gene	0	0	0	0	#VALUE!	NA	NA
AT1G08740.1	3045	transposable element gene	0	0	0	0	#VALUE!	NA	NA
AT1G08750.1	1528	Peptidase C13 family	65	4.66421	53	5.20071	1.11502	0.157074	0.791742
AT1G08760.1	2566	Plant protein of unknown function (DUF936)	133	5.68307	72	4.20713	0.740291	-0.433836	0.156885
AT1G08770.1	865	prenylated RAB acceptor 1.E	144	18.253	89	15.4271	0.84518	-0.24267	0.475244
AT1G08780.1	602	ABI3-interacting protein 3	64	11.6566	44	10.9589	0.940144	-0.0890466	0.903234
AT1G08790.1	573	Protein of unknown function (DUF1685)	0	0	0	0	#VALUE!	NA	NA
AT1G08800.1	4026	Protein of unknown function, DUF593	121	3.29534	52	1.9366	0.587678	-0.766902	0.00801181
AT1G08810.1	1123	myb domain protein 60	57	5.56523	42	5.60763	1.00762	0.0109492	0.986975
AT1G08820.1	1716	vamp/synaptobrevin-associated protein 27-2	146	9.32875	97	8.47548	0.908533	-0.13839	0.721923
AT1G08830.1	872	copper/zinc superoxide dismutase 1	2378	299.008	1849	317.929	1.06328	0.0885183	0.189827
AT1G08840.2	4340	DNA replication helicase, putative	21	0.530539	11	0.380025	0.7163	-0.481364	0.645341
AT1G08845.2	705	Ribosomal L18p/L5e family protein	19	2.95497	9	1.91409	0.647755	-0.626481	0.552481
AT1G08860.1	1755	Calcium-dependent phospholipid-binding Copine family protein	0	0	0	0	#VALUE!	NA	NA
AT1G08870.1	73	pre-tRNA	0	0	0	0	#VALUE!	NA	NA
AT1G08880.1	748	Histone superfamily protein	673	98.651	495	99.2232	1.0058	0.00834382	0.965474
AT1G08890.1	1675	Major facilitator superfamily protein	5	0.327298	25	2.23787	6.83741	2.77345	9.43701e-05	up
AT1G08900.1	1543	Major facilitator superfamily protein	114	8.10078	106	10.3003	1.27152	0.346552	0.260466
AT1G08910.1	2844	zinc ion binding;zinc ion binding	63	2.42884	43	2.26698	0.933361	-0.0994934	0.894638
AT1G08920.2	1917	ERD (early response to dehydration) six-like 1	29	1.65869	27	2.11179	1.27317	0.348428	0.652384
AT1G08930.1	1874	Major facilitator superfamily protein	221	12.9304	252	20.1623	1.5593	0.640899	2.69548e-05
AT1G08940.1	913	Phosphoglycerate mutase family protein	25	3.00232	13	2.13492	0.711091	-0.491895	0.58855
AT1G08950.1	72	pre-tRNA	0	0	0	0	#VALUE!	NA	NA
AT1G08960.1	2051	cation exchanger 11	70	3.74214	42	3.07039	0.820489	-0.285444	0.584987
AT1G08970.4	1613	nuclear factor Y, subunit C9	286	19.4411	237	22.0305	1.13319	0.180394	0.403607
AT1G08980.1	1512	amidase 1	190	13.7781	125	12.3956	0.899659	-0.15255	0.640499
AT1G08985.1	422	AP2/B3-like transcriptional factor family protein	0	0	0	0	#VALUE!	NA	NA
AT1G08990.1	1907	plant glycogenin-like starch initiation protein 5	0	0	0	0	#VALUE!	NA	NA
AT1G09000.1	2270	NPK1-related protein kinase 1	13	0.627922	9	0.594465	0.946718	-0.0789929	0.958974
AT1G09010.1	3025	glycoside hydrolase family 2 protein	363	13.1574	268	13.2837	1.0096	0.0137852	0.959897
AT1G09020.1	2302	homolog of yeast sucrose nonfermenting 4	546	26.0061	354	23.0573	0.886609	-0.17363	0.258985
AT1G09026.1	156	unknown protein; LOCATED IN: endomembrane system; Has 30201 Blast hits to 17322 proteins in 780 species: Archae - 12; Bacteria - 1396; Metazoa - 17338; Fungi - 3422; Plants - 5037; Viruses - 0; Other Eukaryotes - 2996 (source: NCBI BLink).	0	0	0	0	#VALUE!	NA	NA
AT1G09030.1	420	nuclear factor Y, subunit B4	0	0	0	0	#VALUE!	NA	NA
AT1G09040.1	3095	unknown protein; FUNCTIONS IN: molecular_function unknown; INVOLVED IN: biological_process unknown; LOCATED IN: membrane; EXPRESSED IN: leaf; BEST Arabidopsis thaliana protein match is: unknown protein (TAIR:AT1G09050.1); Has 614 Blast hits to 567 proteins in 104 species: Archae - 2; Bacteria - 12; Metazoa - 344; Fungi - 31; Plants - 81; Viruses - 0; Other Eukaryotes - 144 (source: NCBI BLink).	8	0.283411	8	0.38756	1.36748	0.451522	0.77329
AT1G09050.1	2782	unknown protein; BEST Arabidopsis thaliana protein match is: unknown protein (TAIR:AT1G09040.1); Has 552 Blast hits to 499 proteins in 115 species: Archae - 0; Bacteria - 86; Metazoa - 259; Fungi - 14; Plants - 77; Viruses - 0; Other Eukaryotes - 116 (source: NCBI BLink).	10	0.394122	4	0.215582	0.546993	-0.870406	0.565684
AT1G09060.3	3085	Zinc finger, RING-type;Transcription factor jumonji/aspartyl beta-hydroxylase	174	6.18418	94	4.56859	0.738755	-0.436833	0.0856528
AT1G09070.1	1266	soybean gene regulated by cold-2	1017	88.0796	617	73.0737	0.829633	-0.269455	0.0023981
AT1G09080.1	2116	Heat shock protein 70 (Hsp 70) family protein	50	2.59085	20	1.41718	0.546993	-0.870406	0.0897421
AT1G09090.2	2627	respiratory burst oxidase homolog B	0	0	0	0	#VALUE!	NA	NA
AT1G09100.1	1487	26S proteasome AAA-ATPase subunit RPT5B	116	8.55333	77	7.76407	0.907725	-0.139673	0.752425
AT1G09110.1	72	pre-tRNA	0	0	0	0	#VALUE!	NA	NA
AT1G09130.3	1338	ATP-dependent caseinolytic (Clp) protease/crotonase family protein	1328	108.825	915	102.536	0.942203	-0.0858897	0.417446
AT1G09140.1	1273	SERINE-ARGININE PROTEIN 30	471	40.5677	302	35.5704	0.876814	-0.189657	0.251401
AT1G09150.1	1014	pseudouridine synthase and archaeosine transglycosylase (PUA) domain-containing protein	171	18.4904	149	22.0322	1.19155	0.252838	0.343095
AT1G09155.1	1172	phloem protein 2-B15	12	1.12264	5	0.639664	0.569784	-0.811513	0.552898
AT1G09157.1	732	Protein of unknown function (DUF679)	0	0	0	0	#VALUE!	NA	NA
AT1G09160.2	1868	Protein phosphatase 2C family protein	180	10.5653	106	8.50822	0.805295	-0.312411	0.253499
AT1G09170.1	3033	P-loop nucleoside triphosphate hydrolases superfamily protein with CH (Calponin Homology) domain	3	0.108452	0	0	#VALUE!	NA	NA
AT1G09176.1	453	unknown protein; FUNCTIONS IN: molecular_function unknown; INVOLVED IN: biological_process unknown; LOCATED IN: endomembrane system; Has 30201 Blast hits to 17322 proteins in 780 species: Archae - 12; Bacteria - 1396; Metazoa - 17338; Fungi - 3422; Plants - 5037; Viruses - 0; Other Eukaryotes - 2996 (source: NCBI BLink).	1	0.242042	0	0	#VALUE!	NA	NA
AT1G09180.1	737	secretion-associated RAS super family 1	26	3.86807	13	2.64476	0.683741	-0.548478	0.534252
AT1G09190.1	1599	Tetratricopeptide repeat (TPR)-like superfamily protein	13	0.891421	8	0.750155	0.841527	-0.248918	0.880094
AT1G09195.2	2041	FUNCTIONS IN: molecular_function unknown; INVOLVED IN: biological_process unknown; CONTAINS InterPro DOMAIN/s: Metal-dependent phosphohydrolase, HD subdomain (InterPro:IPR006674), Ppx/GppA phosphatase (InterPro:IPR003695).	25	1.34303	10	0.734627	0.546993	-0.870406	0.291405
AT1G09200.1	607	Histone superfamily protein	464	83.8142	290	71.634	0.854676	-0.22655	0.150156
AT1G09210.1	1745	calreticulin 1b	1065	66.9179	568	48.8048	0.729324	-0.455369	1.60836e-08
AT1G09220.1	1675	Pentatricopeptide repeat (PPR) superfamily protein	0	0	4	0.358059	#VALUE!	NA	NA
AT1G09230.1	1507	RNA-binding (RRM/RBD/RNP motifs) family protein	59	4.29266	57	5.67115	1.32113	0.401769	0.37263
AT1G09240.1	1250	nicotianamine synthase 3	50	4.38579	27	3.23865	0.73844	-0.437447	0.460935
AT1G09245.1	455	Plant self-incompatibility protein S1 family	0	0	0	0	#VALUE!	NA	NA
AT1G09250.1	980	basic helix-loop-helix (bHLH) DNA-binding superfamily protein	160	17.9012	111	16.9827	0.948691	-0.0759904	0.86194
AT1G09260.1	417	Chaperone DnaJ-domain superfamily protein	0	0	0	0	#VALUE!	NA	NA
AT1G09270.1	2143	importin alpha isoform 4	478	24.4565	402	28.1264	1.15006	0.201707	0.165333
AT1G09280.1	1917	CONTAINS InterPro DOMAIN/s: Rhodanese-like (InterPro:IPR001763), Serine hydrolase (InterPro:IPR005645); BEST Arabidopsis thaliana protein match is: Rhodanese/Cell cycle control phosphatase superfamily protein (TAIR:AT2G40760.1); Has 5925 Blast hits to 5912 proteins in 1592 species: Archae - 0; Bacteria - 2946; Metazoa - 156; Fungi - 408; Plants - 229; Viruses - 0; Other Eukaryotes - 2186 (source:…	70	4.00372	44	3.44144	0.85956	-0.21833	0.698828
AT1G09290.1	1259	unknown protein; Has 73 Blast hits to 71 proteins in 26 species: Archae - 0; Bacteria - 0; Metazoa - 5; Fungi - 11; Plants - 54; Viruses - 0; Other Eukaryotes - 3 (source: NCBI BLink).	31	2.69975	26	3.0964	1.14692	0.197765	0.826046
AT1G09300.1	1626	Metallopeptidase M24 family protein	32	2.15783	28	2.58195	1.19655	0.258877	0.736761
AT1G09310.1	826	Protein of unknown function, DUF538	4412	585.657	3313	601.383	1.02685	0.0382272	0.532064
AT1G09320.1	2018	agenet domain-containing protein	20	1.08667	23	1.7089	1.5726	0.653156	0.380267
AT1G09330.1	990	unknown protein; FUNCTIONS IN: molecular_function unknown; INVOLVED IN: biological_process unknown; LOCATED IN: integral to membrane; EXPRESSED IN: 24 plant structures; EXPRESSED DURING: 15 growth stages; CONTAINS InterPro DOMAIN/s: Protein of unknown function DUF846, eukaryotic (InterPro:IPR008564); Has 518 Blast hits to 518 proteins in 206 species: Archae - 0; Bacteria - 0; Metazoa - 193; Fungi…	129	14.2871	129	19.5373	1.36748	0.451522	0.0709507
AT1G09340.1	1481	chloroplast RNA binding	7216	534.232	5089	515.213	0.964401	-0.0522954	0.18688
AT1G09350.1	1301	galactinol synthase 3	5	0.421387	84	9.68081	22.9737	4.52191	6.14905e-22	up
AT1G09360.1	567	Plant invertase/pectin methylesterase inhibitor superfamily protein	0	0	0	0	#VALUE!	NA	NA
AT1G09370.1	540	Plant invertase/pectin methylesterase inhibitor superfamily protein	1	0.203046	1	0.277662	1.36748	0.451522	0.930815
AT1G09380.1	1568	nodulin MtN21 /EamA-like transporter family protein	0	0	1	0.0956233	#VALUE!	NA	NA
AT1G09390.1	1341	GDSL-like Lipase/Acylhydrolase superfamily protein	94	7.68577	63	7.04403	0.916504	-0.125787	0.810417
AT1G09400.1	1182	FMN-linked oxidoreductases superfamily protein	1	0.0927621	1	0.126851	1.36748	0.451522	0.930815
AT1G09410.1	2118	pentatricopeptide (PPR) repeat-containing protein	1	0.0517681	2	0.141584	2.73496	1.45152	0.681099
AT1G09415.1	655	NIM1-interacting 3	79	13.2243	64	14.6504	1.10783	0.147741	0.781086
AT1G09420.2	2237	glucose-6-phosphate dehydrogenase 4	25	1.22536	3	0.201078	0.164098	-2.60737	0.00206463
AT1G09421.1	546	other RNA	0	0	3	0.823831	#VALUE!	NA	NA
AT1G09430.1	1838	ATP-citrate lyase A-3	490	29.2307	406	33.12	1.13306	0.18022	0.230022
AT1G09440.1	1593	Protein kinase superfamily protein	43	2.95965	26	2.44719	0.82685	-0.274303	0.701677
AT1G09450.1	2096	Protein kinase superfamily protein	13	0.680049	10	0.71535	1.05191	0.0730102	0.959547
AT1G09460.1	1263	Carbohydrate-binding X8 domain superfamily protein	7	0.607691	5	0.593576	0.976773	-0.033905	0.986488
AT1G09470.1	1214	unknown protein; FUNCTIONS IN: molecular_function unknown; EXPRESSED IN: cotyledon; BEST Arabidopsis thaliana protein match is: unknown protein (TAIR:AT5G26770.1); Has 55019 Blast hits to 30094 proteins in 2088 species: Archae - 730; Bacteria - 6553; Metazoa - 28961; Fungi - 4800; Plants - 2559; Viruses - 111; Other Eukaryotes - 11305 (source: NCBI BLink).	11	0.993487	4	0.494027	0.497266	-1.00791	0.473404
AT1G09480.1	1110	NAD(P)-binding Rossmann-fold superfamily protein	24	2.3707	9	1.21571	0.512806	-0.963516	0.249574
AT1G09483.1	339	unknown protein; BEST Arabidopsis thaliana protein match is: unknown protein (TAIR:AT1G09470.1); Has 48 Blast hits to 48 proteins in 9 species: Archae - 0; Bacteria - 0; Metazoa - 0; Fungi - 0; Plants - 48; Viruses - 0; Other Eukaryotes - 0 (source: NCBI BLink).	0	0	0	0	#VALUE!	NA	NA
AT1G09486.1	1302	pseudogene, 60S ribosomal protein L21 (RPL21B), temporary automated functional assignment; blastp match of 67% identity and 2.0e-52 P-value to GP	4	0.33685	7	0.806115	2.39309	1.25888	0.407218
AT1G09490.1	1139	NAD(P)-binding Rossmann-fold superfamily protein	296	28.4942	195	25.6697	0.900875	-0.150601	0.537844
AT1G09500.1	1150	NAD(P)-binding Rossmann-fold superfamily protein	14	1.33481	9	1.17342	0.879096	-0.185908	0.904235
AT1G09510.1	1078	NAD(P)-binding Rossmann-fold superfamily protein	0	0	0	0	#VALUE!	NA	NA
AT1G09520.1	1105	LOCATED IN: chloroplast; EXPRESSED IN: 21 plant structures; EXPRESSED DURING: 12 growth stages; CONTAINS InterPro DOMAIN/s: Zinc finger, PHD-type, conserved site (InterPro:IPR019786); BEST Arabidopsis thaliana protein match is: PHD finger family protein (TAIR:AT3G17460.1); Has 56 Blast hits to 56 proteins in 17 species: Archae - 0; Bacteria - 2; Metazoa - 0; Fungi - 4; Plants - 46; Viruses - 0; O…	114	11.3118	68	9.22691	0.815691	-0.293905	0.436414
AT1G09530.1	1957	phytochrome interacting factor 3	54	3.02546	44	3.3711	1.11424	0.156066	0.814996
AT1G09540.1	1498	myb domain protein 61	1	0.0731941	1	0.100092	1.36748	0.451522	0.930815
AT1G09550.1	1240	Pectinacetylesterase family protein	0	0	0	0	#VALUE!	NA	NA
AT1G09560.1	942	germin-like protein 5	825	96.0265	418	66.5327	0.692858	-0.529369	1.08012e-08
AT1G09570.1	3829	phytochrome A	227	6.50023	125	4.89479	0.753019	-0.409242	0.0586278
AT1G09575.1	1152	Protein of unknown function (DUF607)	9	0.8566	9	1.17139	1.36748	0.451522	0.753226
AT1G09580.1	921	emp24/gp25L/p24 family/GOLD family protein	40	4.76199	35	5.69794	1.19655	0.258877	0.702098
AT1G09590.1	708	Translation protein SH3-like family protein	782	121.105	518	109.7	0.905826	-0.142695	0.265348
AT1G09600.1	2145	Protein kinase superfamily protein	10	0.511165	1	0.0699008	0.136748	-2.87041	0.0725939
AT1G09610.1	1180	Protein of unknown function (DUF579)	8	0.743355	7	0.889459	1.19655	0.258877	0.896706
AT1G09620.1	3720	ATP binding;leucine-tRNA ligases;aminoacyl-tRNA ligases;nucleotide binding;ATP binding;aminoacyl-tRNA ligases	925	27.2638	676	27.2467	0.999371	-0.000908323	0.995546
AT1G09625.1	431	unknown protein; LOCATED IN: endomembrane system; Has 4 Blast hits to 4 proteins in 2 species: Archae - 0; Bacteria - 0; Metazoa - 0; Fungi - 0; Plants - 4; Viruses - 0; Other Eukaryotes - 0 (source: NCBI BLink).	0	0	0	0	#VALUE!	NA	NA
AT1G09630.1	938	RAB GTPase 11C	83	9.70205	51	8.15224	0.84026	-0.251092	0.605807
AT1G09640.1	1795	Translation elongation factor EF1B, gamma chain	1788	109.217	1317	110.01	1.00726	0.0104304	0.931302
AT1G09645.1	751	unknown protein; BEST Arabidopsis thaliana protein match is: unknown protein (TAIR:AT1G57765.1); Has 35333 Blast hits to 34131 proteins in 2444 species: Archae - 798; Bacteria - 22429; Metazoa - 974; Fungi - 991; Plants - 531; Viruses - 0; Other Eukaryotes - 9610 (source: NCBI BLink).	84	12.2639	55	10.9808	0.895375	-0.159436	0.765225
AT1G09650.1	1478	F-box and associated interaction domains-containing protein	3	0.222554	0	0	#VALUE!	NA	NA
AT1G09660.1	1387	RNA-binding KH domain-containing protein	199	15.7313	128	13.837	0.879586	-0.185103	0.536836
AT1G09665.1	498	Toll-Interleukin-Resistance (TIR) domain family protein	0	0	0	0	#VALUE!	NA	NA
AT1G09680.1	1824	Pentatricopeptide repeat (PPR) superfamily protein	4	0.240449	3	0.246607	1.02561	0.0364843	0.98716
AT1G09690.1	759	Translation protein SH3-like family protein	1263	182.452	988	195.175	1.06973	0.0972501	0.331373
AT1G09700.1	1688	dsRNA-binding domain-like superfamily protein	69	4.48193	45	3.99714	0.891836	-0.16515	0.78535
AT1G09710.2	2154	Homeodomain-like superfamily protein	32	1.62889	23	1.601	0.982878	-0.0249162	0.979198
AT1G09720.1	2787	Kinase interacting (KIP1-like) family protein	0	0	0	0	#VALUE!	NA	NA
AT1G09730.1	3386	Cysteine proteinases superfamily protein	107	3.46485	62	2.74546	0.792373	-0.335749	0.379276
AT1G09740.1	843	Adenine nucleotide alpha hydrolases-like superfamily protein	73	9.49475	76	13.5175	1.42368	0.509625	0.14305
AT1G09750.1	1578	Eukaryotic aspartyl protease family protein	591	41.0647	446	42.3777	1.03197	0.0454074	0.83426
AT1G09760.1	1190	U2 small nuclear ribonucleoprotein A	196	18.0591	156	19.6556	1.0884	0.122214	0.697699
AT1G09770.1	2934	cell division cycle 5	551	20.5911	223	11.3961	0.553446	-0.853487	2.22417e-13
AT1G09780.1	1911	Phosphoglycerate mutase, 2,3-bisphosphoglycerate-independent	742	42.5727	566	44.4084	1.04312	0.0609047	0.711957
AT1G09790.1	1451	COBRA-like protein 6 precursor	0	0	0	0	#VALUE!	NA	NA
AT1G09794.1	422	Cox19 family protein (CHCH motif)	13	3.37768	7	2.48711	0.736336	-0.441563	0.750888
AT1G09795.1	1516	ATP phosphoribosyl transferase 2	369	26.688	284	28.0885	1.05248	0.0737919	0.761407
AT1G09800.1	1442	Pseudouridine synthase family protein	16	1.21659	6	0.623872	0.512806	-0.963516	0.381622
AT1G09810.1	1775	evolutionarily conserved C-terminal region 11	60	3.7063	33	2.78757	0.752115	-0.410975	0.440607
AT1G09812.1	387	unknown protein; BEST Arabidopsis thaliana protein match is: unknown protein (TAIR:AT1G58007.2); Has 93 Blast hits to 93 proteins in 13 species: Archae - 0; Bacteria - 0; Metazoa - 0; Fungi - 0; Plants - 93; Viruses - 0; Other Eukaryotes - 0 (source: NCBI BLink).	10	2.8332	5	1.93717	0.683741	-0.548478	0.727296
AT1G09815.1	658	polymerase delta 4	97	16.1634	64	14.5836	0.902256	-0.148391	0.764492
AT1G09820.1	2127	Pentatricopeptide repeat (PPR-like) superfamily protein	27	1.39182	16	1.12788	0.81036	-0.303366	0.747095
AT1G09830.1	1790	Glycinamide ribonucleotide (GAR) synthetase	364	22.2965	257	21.5273	0.965502	-0.0506483	0.860211
AT1G09840.1	1899	shaggy-like protein kinase 41	231	13.3375	154	12.1592	0.911655	-0.133441	0.65557
AT1G09850.1	1638	xylem bark cysteine peptidase 3	222	14.8603	165	15.1036	1.01637	0.0234281	0.947437
AT1G09860.1	1294	purine permease 16	1	0.0847332	1	0.115871	1.36748	0.451522	0.930815
AT1G09870.1	1694	histidine acid phosphatase family protein	152	9.83826	110	9.73619	0.989625	-0.015046	0.971042
AT1G09880.1	1896	Rhamnogalacturonate lyase family protein	3	0.173489	1	0.0790809	0.455827	-1.13344	0.721986
AT1G09890.1	1899	Rhamnogalacturonate lyase family protein	4	0.230953	7	0.552692	2.39309	1.25888	0.407218
AT1G09900.1	1797	Pentatricopeptide repeat (PPR-like) superfamily protein	102	6.22358	71	5.92407	0.951875	-0.0711564	0.909258
AT1G09910.1	2234	Rhamnogalacturonate lyase family protein	101	4.95708	51	3.42292	0.690511	-0.534264	0.127308
AT1G09920.1	968	TRAF-type zinc finger-related	176	19.9354	118	18.2775	0.916834	-0.125267	0.722725
AT1G09930.1	2205	oligopeptide transporter 2	0	0	0	0	#VALUE!	NA	NA
AT1G09932.1	1131	Phosphoglycerate mutase family protein	84	8.14338	66	8.74966	1.07445	0.103598	0.85817
AT1G09935.1	696	Phosphoglycerate mutase family protein	0	0	0	0	#VALUE!	NA	NA
AT1G09940.1	2114	Glutamyl-tRNA reductase family protein	88	4.56421	51	3.61722	0.792518	-0.335484	0.439445
AT1G09950.1	1027	RESPONSE TO ABA AND SALT 1	5	0.533811	2	0.291991	0.546993	-0.870406	0.711353
AT1G09960.1	1974	sucrose transporter 4	31	1.72188	17	1.29125	0.749909	-0.415212	0.61657
AT1G09970.2	3251	Leucine-rich receptor-like protein kinase family protein	496	16.7283	597	27.5339	1.64594	0.718913	9.95262e-15
AT1G09980.1	3159	Putative serine esterase family protein	134	4.65097	72	3.41737	0.734766	-0.444642	0.142175
AT1G09995.1	724	DNA repair DEAD helicase RAD3/XP-D subfamily protein	15	2.27165	12	2.48515	1.09399	0.129594	0.931225
AT1G10000.1	912	Ribonuclease H-like superfamily protein	7	0.841572	2	0.32881	0.390709	-1.35583	0.466662
AT1G10010.1	1428	amino acid permease 8	0	0	0	0	#VALUE!	NA	NA
AT1G10020.1	1976	Protein of unknown function (DUF1005)	322	17.8672	206	15.6311	0.874849	-0.192895	0.364123
AT1G10030.1	743	homolog of yeast ergosterol28	98	14.4619	62	12.5116	0.865142	-0.208992	0.652374
AT1G10040.1	1689	alpha/beta-Hydrolases superfamily protein	10	0.64917	1	0.0887728	0.136748	-2.87041	0.0725939
AT1G10050.1	3230	glycosyl hydrolase family 10 protein / carbohydrate-binding domain-containing protein	89	3.02117	78	3.62078	1.19847	0.261191	0.526715
AT1G10060.2	1631	branched-chain amino acid transaminase 1	30	2.01677	28	2.57403	1.27632	0.351986	0.640591
AT1G10070.1	1642	branched-chain amino acid transaminase 2	12	0.801302	8	0.730511	0.911655	-0.133441	0.929522
AT1G10090.1	2910	Early-responsive to dehydration stress protein (ERD4)	60	2.26072	93	4.79181	2.1196	1.08379	7.7731e-05	up
AT1G10095.1	1507	Protein prenylyltransferase superfamily protein	35	2.5465	41	4.07925	1.60191	0.679791	0.171154
AT1G10100.1	489	unknown protein; Has 9 Blast hits to 9 proteins in 2 species: Archae - 0; Bacteria - 0; Metazoa - 0; Fungi - 0; Plants - 9; Viruses - 0; Other Eukaryotes - 0 (source: NCBI BLink).	0	0	0	0	#VALUE!	NA	NA
AT1G10110.1	1351	F-box family protein	1	0.0811583	0	0	#VALUE!	NA	NA
AT1G10120.1	2130	basic helix-loop-helix (bHLH) DNA-binding superfamily protein	99	5.09617	49	3.44926	0.676835	-0.563125	0.108017
AT1G10130.1	3478	endoplasmic reticulum-type calcium-transporting ATPase 3	211	6.65183	146	6.29409	0.94622	-0.0797528	0.824978
AT1G10140.1	747	Uncharacterised conserved protein UCP031279	33	4.84375	35	7.02518	1.45036	0.536411	0.357324
AT1G10150.1	1791	Carbohydrate-binding protein	123	7.53005	94	7.86941	1.04507	0.0635961	0.90863
AT1G10155.1	555	phloem protein 2-A10	12	2.3707	9	2.43142	1.02561	0.0364843	0.981553
AT1G10160.1	4500	transposable element gene	74	1.80305	42	1.39941	0.776138	-0.365614	0.443589
AT1G10170.1	3897	NF-X-like 1	391	11.0011	243	9.34944	0.849867	-0.23469	0.179022
AT1G10180.1	2502	BEST Arabidopsis thaliana protein match is: exocyst complex component 84B (TAIR:AT5G49830.1); Has 132 Blast hits to 132 proteins in 25 species: Archae - 0; Bacteria - 0; Metazoa - 7; Fungi - 0; Plants - 117; Viruses - 0; Other Eukaryotes - 8 (source: NCBI BLink).	91	3.98788	56	3.35591	0.841527	-0.248918	0.584681
AT1G10190.1	1311	Protein of Unknown Function (DUF239)	0	0	0	0	#VALUE!	NA	NA
AT1G10200.1	982	GATA type zinc finger transcription factor family protein	246	27.467	167	25.4985	0.928331	-0.107288	0.71595
AT1G10210.1	1631	mitogen-activated protein kinase 1	60	4.03353	38	3.49333	0.866072	-0.207441	0.733793
AT1G10220.1	804	BEST Arabidopsis thaliana protein match is: ZCF37 (TAIR:AT1G59590.1); Has 43 Blast hits to 43 proteins in 15 species: Archae - 0; Bacteria - 2; Metazoa - 7; Fungi - 0; Plants - 27; Viruses - 0; Other Eukaryotes - 7 (source: NCBI BLink).	0	0	0	0	#VALUE!	NA	NA
AT1G10230.1	789	SKP1-like 18	81	11.2563	36	6.84125	0.60777	-0.718403	0.060648
AT1G10240.1	2295	FAR1-related sequence 11	52	2.48433	37	2.41729	0.973016	-0.0394646	0.959094
AT1G10250.1	330	BEST Arabidopsis thaliana protein match is: SIN3-like 6 (TAIR:AT1G10450.1); Has 310 Blast hits to 310 proteins in 86 species: Archae - 0; Bacteria - 0; Metazoa - 174; Fungi - 23; Plants - 97; Viruses - 0; Other Eukaryotes - 16 (source: NCBI BLink).	0	0	0	0	#VALUE!	NA	NA
AT1G10260.1	722	transposable element gene	1	0.151863	1	0.207669	1.36748	0.451522	0.930815
AT1G10270.1	2985	glutamine-rich protein 23	134	4.92208	85	4.26957	0.867433	-0.205176	0.581665
AT1G10280.1	1897	Core-2/I-branching beta-1,6-N-acetylglucosaminyltransferase family protein	74	4.27713	47	3.71484	0.868536	-0.203343	0.707897
AT1G10290.1	3304	dynamin-like protein 6	660	21.9024	376	17.0631	0.77905	-0.360212	0.00109568
AT1G10300.1	2064	Nucleolar GTP-binding protein	0	0	0	0	#VALUE!	NA	NA
AT1G10310.1	901	NAD(P)-binding Rossmann-fold superfamily protein	145	17.6454	91	15.1435	0.858213	-0.220593	0.532141
AT1G10320.1	2274	Zinc finger C-x8-C-x5-C-x3-H type family protein	36	1.7358	21	1.38465	0.797698	-0.326086	0.680699
AT1G10330.1	1404	Tetratricopeptide repeat (TPR)-like superfamily protein	14	1.09332	8	0.854344	0.781418	-0.355833	0.803571
AT1G10340.1	1980	Ankyrin repeat family protein	81	4.48547	51	3.86202	0.861007	-0.215903	0.682744
AT1G10350.1	1433	DNAJ heat shock family protein	64	4.89691	58	6.06864	1.23928	0.309503	0.51851
AT1G10360.1	907	glutathione S-transferase TAU 18	393	47.5087	303	50.0893	1.05432	0.0763103	0.736809
AT1G10370.1	962	Glutathione S-transferase family protein	890	101.439	672	104.738	1.03253	0.0461777	0.771637
AT1G10380.1	1232	Putative membrane lipoprotein	88	7.83177	49	5.96342	0.761439	-0.3932	0.34473
AT1G10385.1	2265	Vps51/Vps67 family (components of vesicular transport) protein	0	0	0	0	#VALUE!	NA	NA
AT1G10390.1	3776	Nucleoporin autopeptidase	505	14.6638	306	12.1506	0.828613	-0.27123	0.0543797
AT1G10400.1	1421	UDP-Glycosyltransferase superfamily protein	0	0	1	0.105515	#VALUE!	NA	NA
AT1G10410.1	1995	Protein of unknown function (DUF1336)	135	7.41957	96	7.21503	0.972432	-0.0403313	0.926888
AT1G10417.1	1641	Encodes protein with unknown function whose expression is repressed by inoculation with Agrobacterium tumerifaciens.	0	0	0	0	#VALUE!	NA	NA
AT1G10419.1	395	Pseudogene of AT1G10419	0	0	0	0	#VALUE!	NA	NA
AT1G10430.1	1344	protein phosphatase 2A-2	321	26.1875	180	20.0809	0.766812	-0.383055	0.0278459
AT1G10440.1	72	pre-tRNA	0	0	0	0	#VALUE!	NA	NA
AT1G10450.1	4024	SIN3-like 6	77	2.09807	45	1.67673	0.799178	-0.323412	0.501807
AT1G10455.1	459	unknown protein; BEST Arabidopsis thaliana protein match is: unknown protein (TAIR:AT1G51970.1); Has 75 Blast hits to 73 proteins in 5 species: Archae - 0; Bacteria - 0; Metazoa - 0; Fungi - 0; Plants - 75; Viruses - 0; Other Eukaryotes - 0 (source: NCBI BLink).	0	0	0	0	#VALUE!	NA	NA
AT1G10460.1	999	germin-like protein 7	22	2.4146	11	1.65096	0.683741	-0.548478	0.570309
AT1G10470.1	1275	response regulator 4	1304	112.139	1032	121.361	1.08224	0.114021	0.216347
AT1G10480.1	1536	zinc finger protein 5	3	0.21415	0	0	#VALUE!	NA	NA
AT1G10490.1	3843	Domain of unknown function (DUF1726) ;Putative ATPase (DUF699)	220	6.27683	175	6.82775	1.08777	0.121373	0.682906
AT1G10500.1	848	chloroplast-localized ISCA-like protein	415	53.6587	354	62.5918	1.16648	0.22216	0.1493
AT1G10510.1	2150	RNI-like superfamily protein	267	13.6164	214	14.924	1.09603	0.132293	0.600417
AT1G10520.1	1590	DNA polymerase lambda (POLL)	5	0.344795	7	0.660101	1.91447	0.936949	0.549508
AT1G10522.1	980	unknown protein; FUNCTIONS IN: molecular_function unknown; INVOLVED IN: biological_process unknown; LOCATED IN: chloroplast; EXPRESSED IN: 23 plant structures; EXPRESSED DURING: 13 growth stages; Has 24 Blast hits to 24 proteins in 8 species: Archae - 0; Bacteria - 0; Metazoa - 0; Fungi - 0; Plants - 24; Viruses - 0; Other Eukaryotes - 0 (source: NCBI BLink).	158	17.6774	103	15.7587	0.89146	-0.165758	0.646428
AT1G10530.1	996	unknown protein; FUNCTIONS IN: molecular_function unknown; INVOLVED IN: N-terminal protein myristoylation; BEST Arabidopsis thaliana protein match is: unknown protein (TAIR:AT1G60010.1); Has 143 Blast hits to 143 proteins in 14 species: Archae - 0; Bacteria - 0; Metazoa - 0; Fungi - 0; Plants - 143; Viruses - 0; Other Eukaryotes - 0 (source: NCBI BLink).	3	0.330255	3	0.451618	1.36748	0.451522	0.880523
AT1G10538.1	251	pseudogene of CPL4 (phosphoprotein phosphatase)	0	0	0	0	#VALUE!	NA	NA
AT1G10540.1	1951	nucleobase-ascorbate transporter 8	8	0.449594	3	0.230555	0.512806	-0.963516	0.578598
AT1G10550.1	1068	xyloglucan:xyloglucosyl transferase 33	8	0.82131	3	0.421172	0.512806	-0.963516	0.578598
AT1G10560.1	2386	plant U-box 18	8	0.367627	6	0.377043	1.02561	0.0364843	0.984732
AT1G10570.1	1936	Cysteine proteinases superfamily protein	50	2.83174	28	2.16851	0.76579	-0.384979	0.533899
AT1G10580.1	2073	Transducin/WD40 repeat-like superfamily protein	240	12.694	120	8.67944	0.683741	-0.548478	0.00493978
AT1G10585.1	761	basic helix-loop-helix (bHLH) DNA-binding superfamily protein	15	2.1612	40	7.88107	3.64662	1.86656	0.000101618	up
AT1G10586.1	771	basic helix-loop-helix (bHLH) DNA-binding superfamily protein	0	0	0	0	#VALUE!	NA	NA
AT1G10588.1	596	Gibberellin-regulated family protein	0	0	0	0	#VALUE!	NA	NA
AT1G10590.3	835	Nucleic acid-binding, OB-fold-like protein	317	41.6256	254	45.6097	1.09571	0.131867	0.562398
AT1G10600.1	1025	associated molecule with the SH3 domain of STAM 2	65	6.95309	39	5.70493	0.820489	-0.285444	0.605908
AT1G10610.1	1857	basic helix-loop-helix (bHLH) DNA-binding superfamily protein	12	0.708529	7	0.565192	0.797698	-0.326086	0.840751
AT1G10620.1	2157	Protein kinase superfamily protein	0	0	0	0	#VALUE!	NA	NA
AT1G10630.1	1043	ADP-ribosylation factor A1F	294	30.9066	227	32.6326	1.05584	0.0783979	0.777967
AT1G10640.1	1793	Pectin lyase-like superfamily protein	183	11.1907	85	7.10802	0.635169	-0.654787	0.00377714
AT1G10650.1	1519	SBP (S-ribonuclease binding protein) family protein	210	15.1583	140	13.8191	0.911655	-0.133441	0.67776
AT1G10652.1	123	unknown protein; LOCATED IN: mitochondrion; Has 30201 Blast hits to 17322 proteins in 780 species: Archae - 12; Bacteria - 1396; Metazoa - 17338; Fungi - 3422; Plants - 5037; Viruses - 0; Other Eukaryotes - 2996 (source: NCBI BLink).	0	0	0	0	#VALUE!	NA	NA
AT1G10657.1	862	Plant protein 1589 of unknown function	40	5.08793	27	4.69641	0.92305	-0.115519	0.908238
AT1G10660.2	1648	unknown protein; LOCATED IN: endomembrane system; EXPRESSED IN: 24 plant structures; EXPRESSED DURING: 15 growth stages; BEST Arabidopsis thaliana protein match is: unknown protein (TAIR:AT5G62960.1); Has 35333 Blast hits to 34131 proteins in 2444 species: Archae - 798; Bacteria - 22429; Metazoa - 974; Fungi - 991; Plants - 531; Viruses - 0; Other Eukaryotes - 9610 (source: NCBI BLink).	301	20.0261	265	24.1101	1.20393	0.267751	0.129925
AT1G10670.3	1724	ATP-citrate lyase A-1	1014	64.4895	721	62.7058	0.972342	-0.0404647	0.797771
AT1G10680.1	3684	P-glycoprotein 10	0	0	0	0	#VALUE!	NA	NA
AT1G10682.1	481	other RNA	161	36.7002	63	19.6384	0.535102	-0.902115	0.000150827
AT1G10690.1	641	unknown protein; BEST Arabidopsis thaliana protein match is: unknown protein (TAIR:AT1G60783.1); Has 59 Blast hits to 59 proteins in 9 species: Archae - 0; Bacteria - 0; Metazoa - 0; Fungi - 0; Plants - 59; Viruses - 0; Other Eukaryotes - 0 (source: NCBI BLink).	18	3.07895	12	2.80694	0.911655	-0.133441	0.924601
AT1G10700.1	1518	phosphoribosyl pyrophosphate (PRPP) synthase 3	103	7.43967	88	8.69202	1.16833	0.224453	0.571361
AT1G10705.1	242	Encodes a Maternally expressed gene (MEG) family protein [pseudogene]	0	0	0	0	#VALUE!	NA	NA
AT1G10710.1	1437	poor homologous synapsis 1	1	0.0763012	2	0.208681	2.73496	1.45152	0.681099
AT1G10717.1	273	Encodes a Maternally expressed gene (MEG) family protein	0	0	0	0	#VALUE!	NA	NA
AT1G10720.1	1615	BSD domain-containing protein	88	5.97445	84	7.7986	1.30532	0.384408	0.271783
AT1G10730.1	1287	Clathrin adaptor complexes medium subunit family protein	31	2.64102	23	2.67953	1.01458	0.0208874	0.982773
AT1G10740.1	1890	alpha/beta-Hydrolases superfamily protein	882	51.1676	629	49.8998	0.975222	-0.0361968	0.841128
AT1G10745.1	249	Maternally expressed gene (MEG) family protein	0	0	0	0	#VALUE!	NA	NA
AT1G10747.1	446	Maternally expressed gene (MEG) family protein	0	0	0	0	#VALUE!	NA	NA
AT1G10750.1	1747	Protein of Unknown Function (DUF239)	24	1.50628	7	0.600779	0.398849	-1.32609	0.101031
AT1G10760.1	4670	Pyruvate phosphate dikinase, PEP/pyruvate binding domain	421	9.88447	256	8.21926	0.831533	-0.266155	0.0960869
AT1G10770.1	779	Plant invertase/pectin methylesterase inhibitor superfamily protein	0	0	0	0	#VALUE!	NA	NA
AT1G10780.1	1470	F-box/RNI-like superfamily protein	17	1.268	8	0.815985	0.643521	-0.635941	0.568626
AT1G10790.1	1011	BEST Arabidopsis thaliana protein match is: hydroxyproline-rich glycoprotein family protein (TAIR:AT3G56590.2); Has 78 Blast hits to 78 proteins in 11 species: Archae - 0; Bacteria - 0; Metazoa - 0; Fungi - 0; Plants - 78; Viruses - 0; Other Eukaryotes - 0 (source: NCBI BLink).	1	0.108452	5	0.74153	6.83741	2.77345	0.176071
AT1G10800.1	434	unknown protein; FUNCTIONS IN: molecular_function unknown; INVOLVED IN: biological_process unknown; LOCATED IN: endomembrane system; EXPRESSED IN: inflorescence meristem, hypocotyl, root, flower; EXPRESSED DURING: petal differentiation and expansion stage; Has 23 Blast hits to 23 proteins in 9 species: Archae - 0; Bacteria - 0; Metazoa - 0; Fungi - 0; Plants - 22; Viruses - 0; Other Eukaryotes - …	0	0	0	0	#VALUE!	NA	NA
AT1G10810.1	1253	NAD(P)-linked oxidoreductase superfamily protein	2	0.175012	0	0	#VALUE!	NA	NA
AT1G10820.2	1573	Protein of unknown function (DUF3755)	72	5.01871	47	4.48001	0.892662	-0.163814	0.779963
AT1G10830.1	1308	15-cis-zeta-carotene isomerase	193	16.1785	143	16.3922	1.01321	0.0189361	0.959794
AT1G10840.1	1489	translation initiation factor 3 subunit H1	793	58.3938	559	56.2894	0.963963	-0.0529508	0.750435
AT1G10850.1	2743	Leucine-rich repeat protein kinase family protein	189	7.55482	122	6.66874	0.882713	-0.179983	0.563087
AT1G10865.1	538	FUNCTIONS IN: molecular_function unknown; INVOLVED IN: biological_process unknown; LOCATED IN: cellular_component unknown; CONTAINS InterPro DOMAIN/s: Cytochrome c oxidase assembly protein PET191, N-terminal (InterPro:IPR018793); Has 241 Blast hits to 241 proteins in 124 species: Archae - 0; Bacteria - 0; Metazoa - 100; Fungi - 94; Plants - 38; Viruses - 0; Other Eukaryotes - 9 (source: NCBI BLin…	133	27.1055	65	18.1151	0.668318	-0.581393	0.0422074
AT1G10870.1	2769	ARF-GAP domain 4	73	2.8906	35	1.8952	0.655642	-0.60902	0.151456
AT1G10880.1	2017	Core-2/I-branching beta-1,6-N-acetylglucosaminyltransferase family protein	0	0	1	0.0743368	#VALUE!	NA	NA
AT1G10890.1	1254	unknown protein; FUNCTIONS IN: molecular_function unknown; INVOLVED IN: biological_process unknown; LOCATED IN: chloroplast; EXPRESSED IN: petal, flower, leaf; EXPRESSED DURING: LP.04 four leaves visible, 4 anthesis, petal differentiation and expansion stage; BEST Arabidopsis thaliana protein match is: unknown protein (TAIR:AT5G13340.1); Has 11769 Blast hits to 8435 proteins in 698 species: Archa…	92	8.04412	69	8.25014	1.02561	0.0364843	0.947816
AT1G10900.1	2644	Phosphatidylinositol-4-phosphate 5-kinase family protein	403	16.7121	219	12.4192	0.743123	-0.428327	0.00336363
AT1G10910.1	2213	Pentatricopeptide repeat (PPR) superfamily protein	161	7.97687	139	9.41766	1.18062	0.239546	0.399819
AT1G10920.1	2847	NB-ARC domain-containing disease resistance protein	52	2.00265	34	1.79061	0.894123	-0.161455	0.827974
AT1G10930.1	3916	DNA helicase (RECQl4A)	67	1.87595	30	1.14865	0.612305	-0.707677	0.104395
AT1G10940.2	1791	Protein kinase superfamily protein	351	21.4882	267	22.3525	1.04022	0.0568905	0.83855
AT1G10950.1	2245	transmembrane nine 1	715	34.9203	560	37.4008	1.07103	0.0990054	0.499682
AT1G10960.1	654	ferredoxin 1	10798	1810.31	6251	1433.12	0.79164	-0.337083	5.01315e-49
AT1G10970.1	1547	zinc transporter 4 precursor	378	26.791	293	28.398	1.05998	0.0840362	0.714309
AT1G10980.1	1915	Lung seven transmembrane receptor family protein	19	1.08786	11	0.861259	0.7917	-0.336974	0.772382
AT1G10990.2	910	unknown protein; Has 6 Blast hits to 6 proteins in 2 species: Archae - 0; Bacteria - 0; Metazoa - 0; Fungi - 0; Plants - 6; Viruses - 0; Other Eukaryotes - 0 (source: NCBI BLink).	4	0.481955	4	0.659065	1.36748	0.451522	0.857164
AT1G11000.1	1971	Seven transmembrane MLO family protein	14	0.778806	8	0.608574	0.781418	-0.355833	0.803571
AT1G11010.1	38	pre-tRNA	0	0	0	0	#VALUE!	NA	NA
AT1G11020.1	1417	RING/FYVE/PHD zinc finger superfamily protein	59	4.56531	53	5.6081	1.22842	0.296799	0.562933
AT1G11030.1	74	pre-tRNA	0	0	0	0	#VALUE!	NA	NA
AT1G11040.1	1317	HSP40/DnaJ peptide-binding protein	0	0	0	0	#VALUE!	NA	NA
AT1G11050.1	2282	Protein kinase superfamily protein	74	3.55553	72	4.73071	1.33052	0.411993	0.27979
AT1G11055.1	177	Encodes a defensin-like (DEFL) family protein.	0	0	0	0	#VALUE!	NA	NA
AT1G11060.1	3103	WAPL (Wings apart-like protein regulation of heterochromatin) protein	78	2.75614	41	1.98112	0.718805	-0.476328	0.268278
AT1G11070.1	2486	BEST Arabidopsis thaliana protein match is: Hydroxyproline-rich glycoprotein family protein (TAIR:AT1G61080.1); Has 579 Blast hits to 567 proteins in 152 species: Archae - 0; Bacteria - 68; Metazoa - 159; Fungi - 113; Plants - 172; Viruses - 0; Other Eukaryotes - 67 (source: NCBI BLink).	1	0.0441049	1	0.0603127	1.36748	0.451522	0.930815
AT1G11080.2	1674	serine carboxypeptidase-like 31	66	4.32291	36	3.22446	0.745899	-0.422947	0.393824
AT1G11090.1	1172	alpha/beta-Hydrolases superfamily protein	101	9.44891	69	8.82737	0.93422	-0.0981652	0.857281
AT1G11100.2	4072	SNF2 domain-containing protein / helicase domain-containing protein / zinc finger protein-related	5	0.134633	1	0.0368215	0.273496	-1.87041	0.429382
AT1G11110.1	1297	LisH and RanBPM domains containing protein	0	0	0	0	#VALUE!	NA	NA
AT1G11112.1	737	unknown protein; FUNCTIONS IN: molecular_function unknown; INVOLVED IN: biological_process unknown; LOCATED IN: cellular_component unknown; Has 30201 Blast hits to 17322 proteins in 780 species: Archae - 12; Bacteria - 1396; Metazoa - 17338; Fungi - 3422; Plants - 5037; Viruses - 0; Other Eukaryotes - 2996 (source: NCBI BLink).	7	1.0414	3	0.610328	0.586064	-0.770871	0.695313
AT1G11120.1	609	unknown protein; BEST Arabidopsis thaliana protein match is: unknown protein (TAIR:AT1G09812.1); Has 270 Blast hits to 255 proteins in 62 species: Archae - 0; Bacteria - 2; Metazoa - 93; Fungi - 14; Plants - 126; Viruses - 0; Other Eukaryotes - 35 (source: NCBI BLink).	11	1.98045	4	0.98481	0.497266	-1.00791	0.473404
AT1G11125.1	929	unknown protein; BEST Arabidopsis thaliana protein match is: unknown protein (TAIR:AT1G61170.1).	3	0.354074	4	0.645586	1.82331	0.866559	0.697416
AT1G11130.1	2857	Leucine-rich repeat protein kinase family protein	211	8.09767	99	5.19559	0.641615	-0.640221	0.00198821
AT1G11145.1	489	Protein of unknown function (DUF674)	0	0	0	0	#VALUE!	NA	NA
AT1G11150.1	2654	transposable element gene	36	1.48727	31	1.75134	1.17755	0.235793	0.750843
AT1G11160.1	3812	Transducin/WD40 repeat-like superfamily protein	8	0.230105	3	0.117999	0.512806	-0.963516	0.578598
AT1G11170.1	1763	Protein of unknown function (DUF707)	4	0.248769	9	0.76542	3.07683	1.62145	0.202498
AT1G11175.1	798	other RNA	54	7.41957	49	9.20668	1.24086	0.311344	0.558672
AT1G11180.2	1154	Secretory carrier membrane protein (SCAMP) family protein	44	4.18057	30	3.89785	0.932374	-0.101019	0.907498
AT1G11185.1	526	other RNA	0	0	3	0.855156	#VALUE!	NA	NA
AT1G11190.1	1274	bifunctional nuclease i	9	0.774571	8	0.941522	1.21554	0.281597	0.87639
AT1G11200.1	1153	Protein of unknown function (DUF300)	85	8.0831	70	9.10287	1.12616	0.171414	0.722344
AT1G11210.1	1213	Protein of unknown function (DUF761)	7	0.63274	6	0.741652	1.17213	0.229129	0.912599
AT1G11220.1	1093	Protein of unknown function (DUF761)	11	1.10347	3	0.411539	0.37295	-1.42295	0.301751
AT1G11230.2	1216	Protein of unknown function (DUF761)	0	0	0	0	#VALUE!	NA	NA
AT1G11240.1	867	CONTAINS InterPro DOMAIN/s: Nucleolar protein 12 (InterPro:IPR019186); Has 2484 Blast hits to 1934 proteins in 262 species: Archae - 0; Bacteria - 90; Metazoa - 921; Fungi - 378; Plants - 144; Viruses - 18; Other Eukaryotes - 933 (source: NCBI BLink).	120	15.1758	54	9.33866	0.615367	-0.700481	0.0174873
AT1G11250.1	897	syntaxin of plants 125	0	0	0	0	#VALUE!	NA	NA
AT1G11260.1	1905	sugar transporter 1	389	22.3894	247	19.4407	0.868298	-0.203737	0.26792
AT1G11265.1	4059	transposable element gene	0	0	1	0.0369395	#VALUE!	NA	NA
AT1G11270.1	1361	F-box and associated interaction domains-containing protein	19	1.53068	11	1.21184	0.7917	-0.336974	0.772382
AT1G11280.1	2699	S-locus lectin protein kinase family protein	86	3.49368	49	2.72209	0.779147	-0.360033	0.406587
AT1G11290.1	2430	Pentatricopeptide repeat (PPR) superfamily protein	37	1.66949	30	1.85108	1.10877	0.148959	0.866542
AT1G11300.1	5104	protein serine/threonine kinases;protein kinases;ATP binding;sugar binding;kinases;carbohydrate binding	40	0.859285	21	0.616905	0.717928	-0.478089	0.477591
AT1G11310.1	2198	Seven transmembrane MLO family protein	409	20.4025	290	19.7824	0.969608	-0.0445261	0.876324
AT1G11320.1	1535	unknown protein; FUNCTIONS IN: molecular_function unknown; INVOLVED IN: biological_process unknown; LOCATED IN: mitochondrion, plastid; EXPRESSED IN: 7 plant structures; EXPRESSED DURING: C globular stage, F mature embryo stage, petal differentiation and expansion stage, E expanded cotyledon stage, D bilateral stage; Has 46 Blast hits to 46 proteins in 14 species: Archae - 0; Bacteria - 2; Metazo…	23	1.64289	19	1.8559	1.12966	0.175887	0.87799
AT1G11330.2	2950	S-locus lectin protein kinase family protein	333	12.3769	283	14.3838	1.16215	0.216802	0.231269
AT1G11340.1	2706	S-locus lectin protein kinase family protein	7	0.283634	13	0.72032	2.53961	1.34461	0.175293
AT1G11350.1	2680	S-domain-1 13	106	4.3367	89	4.97926	1.14817	0.199335	0.622341
AT1G11360.1	1278	Adenine nucleotide alpha hydrolases-like superfamily protein	88	7.54988	58	6.80467	0.901295	-0.149929	0.776442
AT1G11362.1	687	Plant invertase/pectin methylesterase inhibitor superfamily protein	0	0	0	0	#VALUE!	NA	NA
AT1G11370.1	867	Pectin lyase-like superfamily protein	0	0	0	0	#VALUE!	NA	NA
AT1G11380.1	1107	PLAC8 family protein	43	4.25901	38	5.1469	1.20847	0.273185	0.680867
AT1G11390.1	2502	Protein kinase superfamily protein	108	4.73287	80	4.79416	1.01295	0.0185624	0.969236
AT1G11400.1	1044	partner of Y14-MAGO	84	8.822	52	7.46814	0.846536	-0.240356	0.623322
AT1G11410.1	2686	S-locus lectin protein kinase family protein	138	5.63328	76	4.24246	0.753106	-0.409075	0.177065
AT1G11420.1	1815	DOMAIN OF UNKNOWN FUNCTION 724 2	11	0.664514	2	0.16522	0.248633	-2.00791	0.149243
AT1G11430.1	953	plastid developmental protein DAG, putative	876	100.786	711	111.863	1.10991	0.15044	0.164828
AT1G11440.1	1303	BEST Arabidopsis thaliana protein match is: glycine-rich protein (TAIR:AT3G29075.1); Has 19337 Blast hits to 8589 proteins in 488 species: Archae - 26; Bacteria - 641; Metazoa - 7852; Fungi - 2167; Plants - 955; Viruses - 616; Other Eukaryotes - 7080 (source: NCBI BLink).	58	4.88058	68	7.82482	1.60325	0.681004	0.0531878
AT1G11450.2	1035	nodulin MtN21 /EamA-like transporter family protein	5	0.529685	3	0.434601	0.820489	-0.285444	0.914773
AT1G11460.1	1014	nodulin MtN21 /EamA-like transporter family protein	1	0.108131	1	0.147867	1.36748	0.451522	0.930815
AT1G11470.1	747	Pentatricopeptide repeat (PPR) superfamily protein	0	0	0	0	#VALUE!	NA	NA
AT1G11475.1	562	RNA polymerases N / 8 kDa subunit	99	19.3147	69	18.4087	0.953093	-0.0693104	0.903306
AT1G11480.1	2171	eukaryotic translation initiation factor-related	213	10.7574	137	9.46173	0.879554	-0.185156	0.517227
AT1G11482.1	1123	unknown pseudogene	0	0	0	0	#VALUE!	NA	NA
AT1G11490.1	1098	zinc finger (C2H2 type) family protein	1	0.0998587	0	0	#VALUE!	NA	NA
AT1G11500.1	555	Protein of unknown function (DUF1218)	1	0.197558	0	0	#VALUE!	NA	NA
AT1G11510.1	1059	DNA-binding storekeeper protein-related transcriptional regulator	0	0	0	0	#VALUE!	NA	NA
AT1G11520.1	591	pliceosome associated protein-related	0	0	0	0	#VALUE!	NA	NA
AT1G11530.1	611	C-terminal cysteine residue is changed to a serine 1	145	26.0205	126	30.92	1.18829	0.248893	0.407553
AT1G11540.1	1320	Sulfite exporter TauE/SafE family protein	0	0	0	0	#VALUE!	NA	NA
AT1G11545.1	1132	xyloglucan endotransglucosylase/hydrolase 8	90	8.71734	86	11.391	1.3067	0.385933	0.263206
AT1G11550.1	80	pre-tRNA	0	0	0	0	#VALUE!	NA	NA
AT1G11560.1	1032	Oligosaccharyltransferase complex/magnesium transporter family protein	1	0.106245	0	0	#VALUE!	NA	NA
AT1G11570.2	399	NTF2-like	2	0.549598	3	1.12735	2.05122	1.03648	0.698602
AT1G11572.1	597	Plant thionin family protein	3	0.550979	1	0.251151	0.455827	-1.13344	0.721986
AT1G11580.1	1876	methylesterase PCR A	399	23.32	497	39.7222	1.70335	0.768379	9.02793e-14
AT1G11590.1	1686	Plant invertase/pectin methylesterase inhibitor superfamily	1	0.0650325	0	0	#VALUE!	NA	NA
AT1G11592.1	1073	other RNA	56	5.72238	32	4.47157	0.781418	-0.355833	0.541175
AT1G11593.1	608	Plant invertase/pectin methylesterase inhibitor superfamily protein	0	0	0	0	#VALUE!	NA	NA
AT1G11595.1	1069	pseudogene, putative glucose 6 phosphate/phosphate translocator, blastp match of 60% identity and 2.3e-78 P-value to GP	0	0	0	0	#VALUE!	NA	NA
AT1G11600.1	1771	cytochrome P450, family 77, subfamily B, polypeptide 1	111	6.87215	38	3.21718	0.468147	-1.09497	0.000241807	down
AT1G11608.1	1240	F-box associated ubiquitination effector family protein	0	0	0	0	#VALUE!	NA	NA
AT1G11610.2	1683	cytochrome P450, family 71, subfamily A, polypeptide 18	0	0	1	0.0890893	#VALUE!	NA	NA
AT1G11620.1	1092	F-box and associated interaction domains-containing protein	0	0	0	0	#VALUE!	NA	NA
AT1G11630.1	1506	Tetratricopeptide repeat (TPR)-like superfamily protein	33	2.40258	26	2.58856	1.07741	0.107567	0.912154
AT1G11640.1	72	pre-tRNA	0	0	0	0	#VALUE!	NA	NA
AT1G11650.2	1574	RNA-binding (RRM/RBD/RNP motifs) family protein	1704	118.701	1255	119.55	1.00715	0.0102838	0.935426
AT1G11655.1	503	unknown protein; BEST Arabidopsis thaliana protein match is: unknown protein (TAIR:AT4G21902.1); Has 22 Blast hits to 22 proteins in 6 species: Archae - 0; Bacteria - 0; Metazoa - 0; Fungi - 0; Plants - 22; Viruses - 0; Other Eukaryotes - 0 (source: NCBI BLink).	0	0	0	0	#VALUE!	NA	NA
AT1G11660.1	2617	heat shock protein 70 (Hsp 70) family protein	130	5.44663	58	3.32303	0.610107	-0.712865	0.0105603
AT1G11670.1	1964	MATE efflux family protein	46	2.56806	28	2.1376	0.83238	-0.264685	0.701571
AT1G11680.1	1832	CYTOCHROME P450 51G1	803	48.0594	579	47.3874	0.986017	-0.0203148	0.919838
AT1G11684.1	198	unknown protein; Has 30201 Blast hits to 17322 proteins in 780 species: Archae - 12; Bacteria - 1396; Metazoa - 17338; Fungi - 3422; Plants - 5037; Viruses - 0; Other Eukaryotes - 2996 (source: NCBI BLink).	0	0	0	0	#VALUE!	NA	NA
AT1G11690.1	744	unknown protein; BEST Arabidopsis thaliana protein match is: unknown protein (TAIR:AT3G20350.1); Has 5959 Blast hits to 4807 proteins in 476 species: Archae - 156; Bacteria - 436; Metazoa - 2789; Fungi - 309; Plants - 336; Viruses - 9; Other Eukaryotes - 1924 (source: NCBI BLink).	0	0	0	0	#VALUE!	NA	NA
AT1G11700.1	877	Protein of unknown function, DUF584	552	69.0125	252	43.0835	0.624285	-0.679723	4.37441e-09
AT1G11710.1	2646	Pentatricopeptide repeat (PPR) superfamily protein	16	0.663007	14	0.793319	1.19655	0.258877	0.83726
AT1G11720.2	3533	starch synthase 3	287	8.9069	159	6.74782	0.757595	-0.400502	0.031095
AT1G11730.1	1155	Galactosyltransferase family protein	7	0.664514	5	0.649079	0.976773	-0.033905	0.986488
AT1G11735.1	117	MIR171B; miRNA	0	0	0	0	#VALUE!	NA	NA
AT1G11740.1	2198	ankyrin repeat family protein	1	0.0498839	1	0.0682153	1.36748	0.451522	0.930815
AT1G11750.2	1338	CLP protease proteolytic subunit 6	737	60.3948	531	59.5043	0.985255	-0.021431	0.918174
AT1G11755.1	1331	Undecaprenyl pyrophosphate synthetase family protein	68	5.60169	34	3.8301	0.683741	-0.548478	0.230419
AT1G11760.1	847	MED32; Has 41 Blast hits to 40 proteins in 14 species: Archae - 0; Bacteria - 0; Metazoa - 0; Fungi - 0; Plants - 41; Viruses - 0; Other Eukaryotes - 0 (source: NCBI BLink).	39	5.04858	16	2.83235	0.561018	-0.83388	0.173416
AT1G11765.1	635	Plant self-incompatibility protein S1 family	0	0	0	0	#VALUE!	NA	NA
AT1G11770.1	1701	FAD-binding Berberine family protein	0	0	0	0	#VALUE!	NA	NA
AT1G11780.1	1831	oxidoreductase, 2OG-Fe(II) oxygenase family protein	84	5.03013	48	3.93063	0.781418	-0.355833	0.421105
AT1G11785.1	481	unknown protein; FUNCTIONS IN: molecular_function unknown; INVOLVED IN: biological_process unknown; LOCATED IN: cellular_component unknown; Has 2 Blast hits to 2 proteins in 1 species: Archae - 0; Bacteria - 0; Metazoa - 0; Fungi - 0; Plants - 2; Viruses - 0; Other Eukaryotes - 0 (source: NCBI BLink).	2	0.455904	1	0.31172	0.683741	-0.548478	0.905732
AT1G11790.1	1660	arogenate dehydratase 1	195	12.88	178	16.0776	1.24827	0.319925	0.14694
AT1G11800.1	1648	endonuclease/exonuclease/phosphatase family protein	76	5.05644	51	4.64005	0.917652	-0.12398	0.842132
AT1G11803.1	276	pseudogene, auxin responsive protein, blastp match of 74% identity and 1.2e-15 P-value to GP	0	0	0	0	#VALUE!	NA	NA
AT1G11806.1	1053	pseudogene, hypothetical protein, likely a tandem duplication of the immediatly downstream hypothetical protein which has since degenerated.	0	0	0	0	#VALUE!	NA	NA
AT1G11810.1	1304	F-box associated ubiquitination effector family protein	0	0	0	0	#VALUE!	NA	NA
AT1G11820.2	1924	O-Glycosyl hydrolases family 17 protein	497	28.323	393	30.6265	1.08133	0.112805	0.529889
AT1G11840.6	1459	glyoxalase I homolog	918	68.9883	663	68.1346	0.987626	-0.0179635	0.92612
AT1G11850.2	675	unknown protein; FUNCTIONS IN: molecular_function unknown; INVOLVED IN: biological_process unknown; LOCATED IN: endomembrane system; EXPRESSED IN: 19 plant structures; EXPRESSED DURING: 12 growth stages; Has 84259 Blast hits to 16502 proteins in 1194 species: Archae - 107; Bacteria - 41190; Metazoa - 21798; Fungi - 3523; Plants - 7569; Viruses - 886; Other Eukaryotes - 9186 (source: NCBI BLink).	284	46.132	278	61.752	1.33859	0.420716	0.00570298
AT1G11860.1	1600	Glycine cleavage T-protein family	8334	571.112	6040	566.013	0.991072	-0.0129388	0.8149
AT1G11870.2	1777	Seryl-tRNA synthetase	241	14.8702	148	12.4877	0.839781	-0.251914	0.291397
AT1G11880.1	1780	transferases, transferring hexosyl groups	31	1.90954	28	2.35856	1.23514	0.30468	0.695076
AT1G11890.1	1094	Synaptobrevin family protein	355	35.5794	217	29.7408	0.835897	-0.258602	0.154366
AT1G11900.1	1200	Tetratricopeptide repeat (TPR)-like superfamily protein	14	1.27919	11	1.37443	1.07445	0.103598	0.941059
AT1G11905.1	1095	B-cell receptor-associated protein 31-like	71	7.10939	53	7.25724	1.0208	0.0296951	0.962289
AT1G11910.1	1970	aspartic proteinase A1	3151	175.376	2437	185.481	1.05762	0.0808183	0.161313
AT1G11915.1	1203	unknown protein; FUNCTIONS IN: molecular_function unknown; INVOLVED IN: biological_process unknown; LOCATED IN: endomembrane system; EXPRESSED IN: root; BEST Arabidopsis thaliana protein match is: unknown protein (TAIR:AT3G17350.1); Has 261 Blast hits to 261 proteins in 13 species: Archae - 0; Bacteria - 0; Metazoa - 0; Fungi - 0; Plants - 261; Viruses - 0; Other Eukaryotes - 0 (source: NCBI BLin…	4	0.364571	1	0.124636	0.34187	-1.54848	0.56864
AT1G11920.1	1155	Pectin lyase-like superfamily protein	0	0	0	0	#VALUE!	NA	NA
AT1G11925.1	803	Stigma-specific Stig1 family protein	0	0	0	0	#VALUE!	NA	NA
AT1G11930.1	1102	Predicted pyridoxal phosphate-dependent enzyme, YBL036C type	247	24.5756	130	17.6877	0.719727	-0.474478	0.0159497
AT1G11940.1	1478	Core-2/I-branching beta-1,6-N-acetylglucosaminyltransferase family protein	26	1.9288	14	1.42025	0.736336	-0.441563	0.630042
AT1G11950.1	2955	Transcription factor jumonji (jmjC) domain-containing protein	17	0.630782	6	0.304441	0.482641	-1.05098	0.315485
AT1G11960.1	2660	ERD (early-responsive to dehydration stress) family protein	58	2.39075	49	2.762	1.15529	0.208251	0.718046
AT1G11970.1	300	Ubiquitin-like superfamily protein	0	0	0	0	#VALUE!	NA	NA
AT1G11980.1	237	ubiquitin-related protein 3	0	0	0	0	#VALUE!	NA	NA
AT1G11990.1	1773	O-fucosyltransferase family protein	6	0.371048	7	0.591969	1.5954	0.673914	0.679223
AT1G12000.1	2072	Phosphofructokinase family protein	326	17.2511	239	17.2949	1.00254	0.00366045	0.987721
AT1G12010.1	1293	2-oxoglutarate (2OG) and Fe(II)-dependent oxygenase superfamily protein	48	4.07034	17	1.97133	0.484317	-1.04598	0.0428705
AT1G12013.1	130	SNOR111; snoRNA	0	0	0	0	#VALUE!	NA	NA
AT1G12015.1	90	snoRNA	1	1.21828	0	0	#VALUE!	NA	NA
AT1G12020.1	876	unknown protein; BEST Arabidopsis thaliana protein match is: unknown protein (TAIR:AT1G62422.1); Has 89 Blast hits to 88 proteins in 16 species: Archae - 0; Bacteria - 0; Metazoa - 0; Fungi - 0; Plants - 87; Viruses - 0; Other Eukaryotes - 2 (source: NCBI BLink).	167	20.9026	106	18.1431	0.867983	-0.204262	0.53396
AT1G12030.1	994	Protein of unknown function (DUF506)	46	5.07411	19	2.866	0.56483	-0.824113	0.13213
AT1G12040.1	2444	leucine-rich repeat/extensin 1	0	0	0	0	#VALUE!	NA	NA
AT1G12050.1	1675	fumarylacetoacetase, putative	222	14.532	169	15.128	1.04101	0.0579854	0.877798
AT1G12060.1	648	BCL-2-associated athanogene 5	50	8.46025	24	5.55323	0.656391	-0.607372	0.269693
AT1G12064.1	598	unknown protein; LOCATED IN: endomembrane system; Has 35333 Blast hits to 34131 proteins in 2444 species: Archae - 798; Bacteria - 22429; Metazoa - 974; Fungi - 991; Plants - 531; Viruses - 0; Other Eukaryotes - 9610 (source: NCBI BLink).	0	0	0	0	#VALUE!	NA	NA
AT1G12070.1	672	Immunoglobulin E-set superfamily protein	0	0	0	0	#VALUE!	NA	NA
AT1G12080.2	701	Vacuolar calcium-binding protein-related	369	57.716	112	23.9557	0.415062	-1.2686	3.95277e-17	down
AT1G12090.1	879	extensin-like protein	929	115.882	706	120.427	1.03923	0.0555114	0.702751
AT1G12100.1	399	Bifunctional inhibitor/lipid-transfer protein/seed storage 2S albumin superfamily protein	1	0.274799	1	0.375783	1.36748	0.451522	0.930815
AT1G12110.1	2136	nitrate transporter 1.1	2037	104.563	1181	82.9007	0.792831	-0.334915	3.55603e-09
AT1G12120.1	1955	Plant protein of unknown function (DUF863)	83	4.655	64	4.90843	1.05444	0.0764824	0.909917
AT1G12130.1	1413	Flavin-binding monooxygenase family protein	0	0	0	0	#VALUE!	NA	NA
AT1G12140.1	2146	flavin-monooxygenase glucosinolate S-oxygenase 5	259	13.233	207	14.4627	1.09293	0.1282	0.62443
AT1G12150.1	1759	Plant protein of unknown function (DUF827)	0	0	0	0	#VALUE!	NA	NA
AT1G12160.1	1629	Flavin-binding monooxygenase family protein	11	0.740389	12	1.10451	1.4918	0.577053	0.622966
AT1G12170.1	1095	F-box family protein	0	0	0	0	#VALUE!	NA	NA
AT1G12180.1	613	BEST Arabidopsis thaliana protein match is: HSP20-like chaperones superfamily protein (TAIR:AT5G47600.1); Has 8 Blast hits to 8 proteins in 3 species: Archae - 0; Bacteria - 0; Metazoa - 0; Fungi - 0; Plants - 8; Viruses - 0; Other Eukaryotes - 0 (source: NCBI BLink).	0	0	0	0	#VALUE!	NA	NA
AT1G12190.1	1128	F-box and associated interaction domains-containing protein	0	0	0	0	#VALUE!	NA	NA
AT1G12200.1	1685	Flavin-binding monooxygenase family protein	43	2.79806	26	2.31357	0.82685	-0.274303	0.701677
AT1G12210.1	2658	RPS5-like 1	14	0.577512	4	0.225639	0.390709	-1.35583	0.246957
AT1G12211.1	249	unknown protein; Has 30201 Blast hits to 17322 proteins in 780 species: Archae - 12; Bacteria - 1396; Metazoa - 17338; Fungi - 3422; Plants - 5037; Viruses - 0; Other Eukaryotes - 2996 (source: NCBI BLink).	1	0.440341	0	0	#VALUE!	NA	NA
AT1G12220.1	2883	Disease resistance protein (CC-NBS-LRR class) family	44	1.67339	46	2.39234	1.42964	0.515652	0.29177
AT1G12230.2	1720	Aldolase superfamily protein	395	25.1801	273	23.7982	0.94512	-0.0814299	0.722224
AT1G12240.1	2229	Glycosyl hydrolases family 32 protein	1997	98.2327	1372	92.2898	0.939502	-0.0900321	0.254978
AT1G12244.1	983	Polynucleotidyl transferase, ribonuclease H-like superfamily protein	106	11.8233	84	12.8125	1.08366	0.115919	0.807277
AT1G12250.1	1051	Pentapeptide repeat-containing protein	439	45.7984	366	52.2141	1.14009	0.189145	0.23251
AT1G12260.1	1871	NAC 007	6	0.351614	2	0.160275	0.455827	-1.13344	0.583662
AT1G12270.1	1949	stress-inducible protein, putative	185	10.4075	109	8.38541	0.805706	-0.311675	0.246162
AT1G12280.1	2685	LRR and NB-ARC domains-containing disease resistance protein	63	2.57267	49	2.73629	1.0636	0.0889517	0.90833
AT1G12290.1	2889	Disease resistance protein (CC-NBS-LRR class) family	9	0.341573	10	0.518994	1.51942	0.603525	0.648308
AT1G12294.1	168	MIR472a; miRNA	0	0	0	0	#VALUE!	NA	NA
AT1G12300.1	3059	Tetratricopeptide repeat (TPR)-like superfamily protein	14	0.501807	4	0.196061	0.390709	-1.35583	0.246957
AT1G12310.1	892	Calcium-binding EF-hand family protein	289	35.5239	209	35.1311	0.98894	-0.0160448	0.959587
AT1G12320.1	841	Protein of unknown function (DUF1442)	36	4.69348	26	4.6354	0.987626	-0.0179635	0.984749
AT1G12330.1	1655	unknown protein; INVOLVED IN: biological_process unknown; LOCATED IN: chloroplast; EXPRESSED IN: 21 plant structures; EXPRESSED DURING: 12 growth stages; BEST Arabidopsis thaliana protein match is: unknown protein (TAIR:AT5G12900.1); Has 249 Blast hits to 249 proteins in 27 species: Archae - 0; Bacteria - 0; Metazoa - 7; Fungi - 14; Plants - 217; Viruses - 0; Other Eukaryotes - 11 (source: NCBI B…	186	12.3226	113	10.2374	0.830782	-0.267458	0.336492
AT1G12340.1	668	Cornichon family protein	12	1.96967	6	1.34674	0.683741	-0.548478	0.69907
AT1G12350.1	1279	4-phospho-panto-thenoylcysteine synthetase	55	4.71498	72	8.44057	1.79016	0.840087	0.0102553
AT1G12360.1	2557	Sec1/munc18-like (SM) proteins superfamily	124	5.31715	89	5.21878	0.981499	-0.0269411	0.957266
AT1G12370.2	1726	photolyase 1	106	6.73369	72	6.25463	0.928856	-0.106474	0.838574
AT1G12380.1	2871	unknown protein; BEST Arabidopsis thaliana protein match is: unknown protein (TAIR:AT1G62870.1); Has 173 Blast hits to 170 proteins in 34 species: Archae - 0; Bacteria - 4; Metazoa - 25; Fungi - 8; Plants - 123; Viruses - 7; Other Eukaryotes - 6 (source: NCBI BLink).	172	6.56876	66	3.44683	0.524731	-0.930349	4.67866e-05
AT1G12390.1	954	Cornichon family protein	93	10.6886	54	8.48702	0.794022	-0.33275	0.429799
AT1G12400.1	607	Nucleotide excision repair, TFIIH, subunit TTDA	85	15.3539	51	12.5977	0.820489	-0.285444	0.540991
AT1G12410.1	1079	CLP protease proteolytic subunit 2	758	77.0257	641	89.073	1.15641	0.209648	0.0457734
AT1G12411.1	162	unknown protein; Has 30201 Blast hits to 17322 proteins in 780 species: Archae - 12; Bacteria - 1396; Metazoa - 17338; Fungi - 3422; Plants - 5037; Viruses - 0; Other Eukaryotes - 2996 (source: NCBI BLink).	0	0	0	0	#VALUE!	NA	NA
AT1G12420.1	1858	ACT domain repeat 8	61	3.59975	30	2.42095	0.672532	-0.572325	0.240626
AT1G12423.1	120	unknown protein; Has 30201 Blast hits to 17322 proteins in 780 species: Archae - 12; Bacteria - 1396; Metazoa - 17338; Fungi - 3422; Plants - 5037; Viruses - 0; Other Eukaryotes - 2996 (source: NCBI BLink).	0	0	0	0	#VALUE!	NA	NA
AT1G12430.2	3224	armadillo repeat kinesin 3	198	6.73377	91	4.2321	0.628489	-0.67004	0.00178344
AT1G12440.1	969	A20/AN1-like zinc finger family protein	393	44.469	278	43.0161	0.967328	-0.0479226	0.863617
AT1G12450.1	1285	SNARE associated Golgi protein family	26	2.21849	23	2.6837	1.2097	0.274644	0.752451
AT1G12451.1	183	unknown protein; Has 30201 Blast hits to 17322 proteins in 780 species: Archae - 12; Bacteria - 1396; Metazoa - 17338; Fungi - 3422; Plants - 5037; Viruses - 0; Other Eukaryotes - 2996 (source: NCBI BLink).	0	0	0	0	#VALUE!	NA	NA
AT1G12460.1	3289	Leucine-rich repeat protein kinase family protein	73	2.43359	62	2.82643	1.16142	0.215894	0.672969
AT1G12470.1	3236	zinc ion binding	161	5.45513	93	4.30908	0.789912	-0.340236	0.236645
AT1G12480.1	1881	C4-dicarboxylate transporter/malic acid transport protein	11	0.641198	9	0.717403	1.11885	0.162015	0.924176
AT1G12490.1	1059	F-box associated ubiquitination effector family protein	0	0	0	0	#VALUE!	NA	NA
AT1G12500.1	1565	Nucleotide-sugar transporter family protein	533	37.3423	409	39.1849	1.04934	0.0694871	0.723047
AT1G12510.1	74	pre-tRNA	0	0	0	0	#VALUE!	NA	NA
AT1G12520.1	1160	copper chaperone for SOD1	456	43.1018	385	49.7637	1.15456	0.207346	0.162642
AT1G12530.1	734	unknown protein; BEST Arabidopsis thaliana protein match is: unknown protein (TAIR:AT1G56420.1); Has 54 Blast hits to 53 proteins in 13 species: Archae - 0; Bacteria - 0; Metazoa - 0; Fungi - 0; Plants - 54; Viruses - 0; Other Eukaryotes - 0 (source: NCBI BLink).	95	14.1911	58	11.8479	0.834884	-0.260353	0.556368
AT1G12540.1	1000	basic helix-loop-helix (bHLH) DNA-binding superfamily protein	0	0	0	0	#VALUE!	NA	NA
AT1G12550.1	1177	D-isomer specific 2-hydroxyacid dehydrogenase family protein	48	4.4715	48	6.11469	1.36748	0.451522	0.357591
AT1G12560.1	1033	expansin A7	0	0	0	0	#VALUE!	NA	NA
AT1G12570.1	2027	Glucose-methanol-choline (GMC) oxidoreductase family protein	168	9.08748	42	3.10674	0.34187	-1.54848	1.37826e-10	down
AT1G12580.1	1972	phosphoenolpyruvate carboxylase-related kinase 1	239	13.2886	153	11.6331	0.875417	-0.191957	0.46045
AT1G12590.1	72	pre-tRNA	0	0	0	0	#VALUE!	NA	NA
AT1G12600.1	1279	UDP-N-acetylglucosamine (UAA) transporter family	1	0.085727	0	0	#VALUE!	NA	NA
AT1G12610.1	1074	Integrase-type DNA-binding superfamily protein	0	0	1	0.139606	#VALUE!	NA	NA
AT1G12620.1	2407	Pentatricopeptide repeat (PPR) superfamily protein	19	0.865497	16	0.996675	1.15156	0.203594	0.869445
AT1G12630.1	587	Integrase-type DNA-binding superfamily protein	1	0.186788	0	0	#VALUE!	NA	NA
AT1G12640.1	1795	MBOAT (membrane bound O-acyl transferase) family protein	234	14.2935	194	16.2049	1.13372	0.18107	0.463305
AT1G12650.1	1203	unknown protein; CONTAINS InterPro DOMAIN/s: Protein of unknown function DUF947 (InterPro:IPR009292); Has 700 Blast hits to 631 proteins in 192 species: Archae - 0; Bacteria - 32; Metazoa - 138; Fungi - 168; Plants - 60; Viruses - 0; Other Eukaryotes - 302 (source: NCBI BLink).	51	4.64828	22	2.742	0.589894	-0.761472	0.142171
AT1G12660.1	414	Predicted to encode a PR (pathogenesis-related) protein. Belongs to the plant thionin (PR-13) family with the following members: At1g66100, At5g36910, At1g72260, At2g15010, At1g12663, At1g12660.	0	0	0	0	#VALUE!	NA	NA
AT1G12663.1	348	Predicted to encode a PR (pathogenesis-related) protein. Belongs to the plant thionin (PR-13) family with the following members: At1g66100, At5g36910, At1g72260, At2g15010, At1g12663, At1g12660.	0	0	0	0	#VALUE!	NA	NA
AT1G12665.1	519	Encodes a Plant thionin family protein	0	0	0	0	#VALUE!	NA	NA
AT1G12667.1	347	Encodes a Plant thionin family protein	0	0	0	0	#VALUE!	NA	NA
AT1G12669.1	391	Encodes a Plant thionin family protein [pseudogene]	0	0	0	0	#VALUE!	NA	NA
AT1G12670.1	305	Encodes a Plant thionin family protein [pseudogene]	0	0	0	0	#VALUE!	NA	NA
AT1G12672.2	600	unknown protein; LOCATED IN: endomembrane system; BEST Arabidopsis thaliana protein match is: unknown protein (TAIR:AT1G12663.1).	0	0	0	0	#VALUE!	NA	NA
AT1G12680.1	1933	phosphoenolpyruvate carboxylase-related kinase 2	87	4.93487	59	4.57646	0.927373	-0.108779	0.853574
AT1G12700.1	2480	ATP binding;nucleic acid binding;helicases	14	0.618963	4	0.241834	0.390709	-1.35583	0.246957
AT1G12710.1	1274	phloem protein 2-A12	27	2.32371	20	2.3538	1.01295	0.0185624	0.985863
AT1G12720.1	2159	transposable element gene	0	0	0	0	#VALUE!	NA	NA
AT1G12725.1	507	transposable element gene	0	0	0	0	#VALUE!	NA	NA
AT1G12730.1	1720	GPI transamidase subunit PIG-U	25	1.59367	11	0.958901	0.601692	-0.732903	0.386697
AT1G12740.2	1905	cytochrome P450, family 87, subfamily A, polypeptide 2	0	0	1	0.0787072	#VALUE!	NA	NA
AT1G12750.1	1354	RHOMBOID-like protein 6	76	6.15436	66	7.30861	1.18755	0.247988	0.588182
AT1G12760.1	1812	Zinc finger, C3HC4 type (RING finger) family protein	325	19.6659	340	28.1339	1.4306	0.516617	6.93969e-05
AT1G12770.1	2069	P-loop containing nucleoside triphosphate hydrolases superfamily protein	251	13.3015	143	10.363	0.779083	-0.36015	0.0842668
AT1G12775.1	2024	Pentatricopeptide repeat (PPR) superfamily protein	21	1.13762	15	1.1112	0.976773	-0.033905	0.977236
AT1G12780.1	1462	UDP-D-glucose/UDP-D-galactose 4-epimerase 1	135	10.1245	79	8.10195	0.80023	-0.321513	0.327278
AT1G12790.1	1172	CONTAINS InterPro DOMAIN/s: RuvA domain 2-like (InterPro:IPR010994); Has 29 Blast hits to 29 proteins in 9 species: Archae - 0; Bacteria - 2; Metazoa - 0; Fungi - 0; Plants - 27; Viruses - 0; Other Eukaryotes - 0 (source: NCBI BLink).	5	0.467768	7	0.89553	1.91447	0.936949	0.549508
AT1G12800.1	2673	Nucleic acid-binding, OB-fold-like protein	796	32.6514	513	28.7758	0.881304	-0.182288	0.118178
AT1G12805.1	523	nucleotide binding	1	0.209646	8	2.2935	10.9399	3.45152	0.033005
AT1G12810.2	849	proline-rich family protein	231	29.8327	107	18.8967	0.633422	-0.65876	0.000740469
AT1G12820.1	2229	auxin signaling F-box 3	436	21.4469	362	24.3505	1.13539	0.183183	0.257066
AT1G12830.1	921	unknown protein; FUNCTIONS IN: molecular_function unknown; INVOLVED IN: biological_process unknown; LOCATED IN: cellular_component unknown; EXPRESSED IN: 23 plant structures; EXPRESSED DURING: 13 growth stages; Has 39778 Blast hits to 22088 proteins in 1060 species: Archae - 152; Bacteria - 6161; Metazoa - 14109; Fungi - 6144; Plants - 2156; Viruses - 601; Other Eukaryotes - 10455 (source: NCBI B…	94	11.1907	78	12.6983	1.13472	0.182335	0.685985
AT1G12840.1	1491	vacuolar ATP synthase subunit C (VATC) / V-ATPase C subunit / vacuolar proton pump C subunit (DET3)	1033	75.9645	925	93.0195	1.22451	0.292207	0.00012629
AT1G12845.1	578	unknown protein; FUNCTIONS IN: molecular_function unknown; INVOLVED IN: biological_process unknown; LOCATED IN: endomembrane system; EXPRESSED IN: 22 plant structures; EXPRESSED DURING: 13 growth stages; Has 8 Blast hits to 8 proteins in 4 species: Archae - 0; Bacteria - 0; Metazoa - 0; Fungi - 0; Plants - 8; Viruses - 0; Other Eukaryotes - 0 (source: NCBI BLink).	18	3.41454	3	0.778221	0.227914	-2.13344	0.0338094
AT1G12850.1	1568	Phosphoglycerate mutase family protein	228	15.9433	170	16.256	1.01961	0.0280227	0.935418
AT1G12855.1	1452	F-box family protein	0	0	0	0	#VALUE!	NA	NA
AT1G12860.1	1976	basic helix-loop-helix (bHLH) DNA-binding superfamily protein	156	8.65617	127	9.63666	1.11327	0.154804	0.654051
AT1G12870.1	1251	F-box and associated interaction domains-containing protein	0	0	0	0	#VALUE!	NA	NA
AT1G12880.1	1002	nudix hydrolase homolog 12	22	2.40737	20	2.99276	1.24317	0.314018	0.732304
AT1G12890.1	660	Integrase-type DNA-binding superfamily protein	1	0.166129	0	0	#VALUE!	NA	NA
AT1G12900.1	1501	glyceraldehyde 3-phosphate dehydrogenase A subunit 2	9308	679.929	8610	860.067	1.26494	0.339064	4.61463e-54
AT1G12910.1	1395	Transducin/WD40 repeat-like superfamily protein	105	8.25284	70	7.52374	0.911655	-0.133441	0.784854
AT1G12920.1	1656	eukaryotic release factor 1-2	418	27.676	285	25.8044	0.932374	-0.101019	0.645486
AT1G12930.1	3341	ARM repeat superfamily protein	108	3.54434	86	3.85951	1.08892	0.122899	0.792372
AT1G12935.1	429	transposable element gene	0	0	0	0	#VALUE!	NA	NA
AT1G12938.1	171	unknown protein; Has 30201 Blast hits to 17322 proteins in 780 species: Archae - 12; Bacteria - 1396; Metazoa - 17338; Fungi - 3422; Plants - 5037; Viruses - 0; Other Eukaryotes - 2996 (source: NCBI BLink).	0	0	0	0	#VALUE!	NA	NA
AT1G12940.1	1762	nitrate transporter2.5	5	0.311137	6	0.51057	1.64098	0.714556	0.689505
AT1G12950.1	1824	root hair specific 2	4	0.240449	4	0.32881	1.36748	0.451522	0.857164
AT1G12960.1	315	Ribosomal protein L18e/L15 superfamily protein	0	0	0	0	#VALUE!	NA	NA
AT1G12970.1	1639	plant intracellular ras group-related LRR 3	60	4.01384	31	2.83591	0.706532	-0.501172	0.323078
AT1G12980.1	1248	Integrase-type DNA-binding superfamily protein	1	0.0878564	0	0	#VALUE!	NA	NA
AT1G12990.1	2035	beta-1,4-N-acetylglucosaminyltransferase family protein	194	10.4526	185	13.6307	1.30404	0.38299	0.0612306
AT1G13000.1	1901	Protein of unknown function (DUF707)	57	3.28761	39	3.07604	0.935646	-0.095966	0.908566
AT1G13010.1	73	pre-tRNA	0	0	0	0	#VALUE!	NA	NA
AT1G13020.1	2197	eukaryotic initiation factor 4B2	307	15.3213	176	12.0114	0.783964	-0.351141	0.0558234
AT1G13030.1	2196	sphere organelles protein-related	57	2.84597	35	2.38971	0.839682	-0.252085	0.686368
AT1G13040.1	1554	Pentatricopeptide repeat (PPR-like) superfamily protein	15	1.05835	6	0.578909	0.546993	-0.870406	0.456536
AT1G13050.1	1361	unknown protein; BEST Arabidopsis thaliana protein match is: unknown protein (TAIR:AT3G26350.1); Has 538 Blast hits to 510 proteins in 88 species: Archae - 0; Bacteria - 23; Metazoa - 81; Fungi - 36; Plants - 361; Viruses - 8; Other Eukaryotes - 29 (source: NCBI BLink).	2	0.161124	3	0.330501	2.05122	1.03648	0.698602
AT1G13060.2	1280	20S proteasome beta subunit E1	461	39.4893	300	35.1416	0.889901	-0.168282	0.332041
AT1G13070.1	1623	putative cytochrome P450	0	0	0	0	#VALUE!	NA	NA
AT1G13080.1	1667	cytochrome P450, family 71, subfamily B, polypeptide 2	448	29.4666	450	40.475	1.37359	0.457948	3.73154e-05
AT1G13090.1	1656	cytochrome P450, family 71, subfamily B, polypeptide 28	346	22.9089	265	23.9936	1.04735	0.0667421	0.803228
AT1G13100.1	1532	cytochrome P450, family 71, subfamily B, polypeptide 29	45	3.22064	36	3.52333	1.09399	0.129594	0.87732
AT1G13110.1	1743	cytochrome P450, family 71 subfamily B, polypeptide 7	177	11.1343	193	16.6024	1.4911	0.576373	0.0015774
AT1G13120.1	2427		50	2.25885	32	1.97692	0.875188	-0.192334	0.78954
AT1G13130.1	1786	Cellulase (glycosyl hydrolase family 5) protein	6	0.368348	2	0.167903	0.455827	-1.13344	0.583662
AT1G13140.1	1835	cytochrome P450, family 86, subfamily C, polypeptide 3	5	0.29876	1	0.0817097	0.273496	-1.87041	0.429382
AT1G13145.1	475	pseudogene of unknown protein	8	1.84665	4	1.26263	0.683741	-0.548478	0.76641
AT1G13150.1	1822	cytochrome P450, family 86, subfamily C, polypeptide 4	4	0.240713	2	0.164585	0.683741	-0.548478	0.854765
AT1G13160.1	2654	ARM repeat superfamily protein	91	3.75949	77	4.3501	1.1571	0.210514	0.630767
AT1G13170.2	3116	OSBP(oxysterol binding protein)-related protein 1D	90	3.16689	52	2.50216	0.790101	-0.339892	0.427403
AT1G13180.1	1915	Actin-like ATPase superfamily protein	35	2.00395	30	2.34889	1.17213	0.229129	0.765569
AT1G13190.1	2179	RNA-binding (RRM/RBD/RNP motifs) family protein	277	13.9383	188	12.9363	0.92811	-0.107632	0.698918
AT1G13195.1	1224	RING/U-box superfamily protein	24	2.1499	18	2.20496	1.02561	0.0364843	0.972046
AT1G13200.1	1308	F-box and associated interaction domains-containing protein	1	0.0838263	0	0	#VALUE!	NA	NA
AT1G13210.1	4065	autoinhibited Ca2+/ATPase II	57	1.53746	34	1.25409	0.815691	-0.293905	0.624405
AT1G13220.2	3600	nuclear matrix constituent protein-related	53	1.61422	26	1.08288	0.67084	-0.575959	0.282093
AT1G13230.1	1428	Leucine-rich repeat (LRR) family protein	3	0.230346	3	0.314994	1.36748	0.451522	0.880523
AT1G13240.1	74	pre-tRNA	0	0	0	0	#VALUE!	NA	NA
AT1G13245.1	579	ROTUNDIFOLIA like 17	244	46.2061	165	42.7282	0.924732	-0.112893	0.699436
AT1G13250.1	1441	galacturonosyltransferase-like 3	151	11.4895	106	11.0294	0.959954	-0.0589625	0.908471
AT1G13260.1	1575	related to ABI3/VP1 1	203	14.132	194	18.4685	1.30685	0.386099	0.0508293
AT1G13270.1	1313	methionine aminopeptidase 1B	180	15.0313	144	16.444	1.09399	0.129594	0.696225
AT1G13280.1	1258	allene oxide cyclase 4	318	27.7163	246	29.32	1.05786	0.0811533	0.752576
AT1G13290.1	1215	C2H2-like zinc finger protein	1	0.0902426	0	0	#VALUE!	NA	NA
AT1G13300.1	1237	myb-like transcription factor family protein	2	0.177275	2	0.242421	1.36748	0.451522	0.904126
AT1G13310.1	1406	Endosomal targeting BRO1-like domain-containing protein	1	0.0779835	0	0	#VALUE!	NA	NA
AT1G13320.1	2070	protein phosphatase 2A subunit A3	296	15.6787	246	17.8186	1.13649	0.184583	0.378844
AT1G13330.1	1020	Arabidopsis Hop2 homolog	12	1.28994	2	0.293995	0.227914	-2.13344	0.105822
AT1G13340.1	1479	Regulator of Vps4 activity in the MVB pathway protein	121	8.97027	41	4.15648	0.463362	-1.10979	8.7049e-05	down
AT1G13350.2	2535	Protein kinase superfamily protein	99	4.28199	67	3.96284	0.925468	-0.111746	0.835679
AT1G13360.1	937	unknown protein; BEST Arabidopsis thaliana protein match is: unknown protein (TAIR:AT3G25870.1); Has 69 Blast hits to 69 proteins in 16 species: Archae - 0; Bacteria - 0; Metazoa - 6; Fungi - 0; Plants - 63; Viruses - 0; Other Eukaryotes - 0 (source: NCBI BLink).	265	31.0095	209	33.4439	1.0785	0.109032	0.689904
AT1G13370.1	648	Histone superfamily protein	2	0.33841	1	0.231385	0.683741	-0.548478	0.905732
AT1G13380.1	775	Protein of unknown function (DUF1218)	258	36.5011	95	18.3794	0.50353	-0.98985	4.05808e-08
AT1G13390.1	665	unknown protein; BEST Arabidopsis thaliana protein match is: unknown protein (TAIR:AT1G68490.1); Has 114 Blast hits to 114 proteins in 18 species: Archae - 0; Bacteria - 0; Metazoa - 0; Fungi - 0; Plants - 114; Viruses - 0; Other Eukaryotes - 0 (source: NCBI BLink).	127	20.9397	62	13.9791	0.66759	-0.582967	0.0481963
AT1G13400.1	781	C2H2 and C2HC zinc fingers superfamily protein	2	0.280781	0	0	#VALUE!	NA	NA
AT1G13410.1	1814	Tetratricopeptide repeat (TPR)-like superfamily protein	2	0.120887	0	0	#VALUE!	NA	NA
AT1G13420.1	1213	sulfotransferase 4B	2	0.180783	0	0	#VALUE!	NA	NA
AT1G13430.1	1248	sulfotransferase 4C	0	0	1	0.120142	#VALUE!	NA	NA
AT1G13440.1	1439	glyceraldehyde-3-phosphate dehydrogenase C2	9067	690.861	6771	705.508	1.0212	0.0302654	0.45621
AT1G13448.1	592	other RNA	10	1.85211	7	1.77291	0.957237	-0.0630514	0.969052
AT1G13450.1	1579	Homeodomain-like superfamily protein	126	8.74936	63	5.9823	0.683741	-0.548478	0.0676473
AT1G13460.1	1870	Protein phosphatase 2A regulatory B subunit family protein	43	2.52124	35	2.80631	1.11307	0.15454	0.845959
AT1G13470.1	1272	Protein of unknown function (DUF1262)	111	9.56806	88	10.373	1.08413	0.116538	0.803606
AT1G13480.1	1340	Protein of unknown function (DUF1262)	2	0.163649	1	0.111894	0.683741	-0.548478	0.905732
AT1G13485.1	174	unknown protein; FUNCTIONS IN: molecular_function unknown; INVOLVED IN: biological_process unknown; LOCATED IN: cellular_component unknown; Has 0 Blast hits to 0 proteins in 0 species (source: NCBI BLink).	0	0	0	0	#VALUE!	NA	NA
AT1G13490.1	1092	Protein of unknown function (DUF1262)	0	0	0	0	#VALUE!	NA	NA
AT1G13500.1	1161	Protein of unknown function (DUF1262)	1	0.09444	0	0	#VALUE!	NA	NA
AT1G13510.1	1533	Protein of unknown function (DUF1262)	0	0	0	0	#VALUE!	NA	NA
AT1G13520.1	1268	Protein of unknown function (DUF1262)	9	0.778236	4	0.472988	0.60777	-0.718403	0.674335
AT1G13530.1	1158	Protein of unknown function (DUF1262)	1	0.0946846	0	0	#VALUE!	NA	NA
AT1G13540.1	1254	Protein of unknown function (DUF1262)	3	0.262308	2	0.239134	0.911655	-0.133441	0.966417
AT1G13550.1	1270	Protein of unknown function (DUF1262)	3	0.259004	6	0.708365	2.73496	1.45152	0.386522
AT1G13560.1	1666	aminoalcoholphosphotransferase 1	421	27.7074	266	23.9396	0.864015	-0.210872	0.221116
AT1G13570.1	1614	F-box/RNI-like superfamily protein	37	2.51354	24	2.22955	0.887015	-0.172969	0.851737
AT1G13580.2	1408	LAG1 longevity assurance homolog 3	46	3.58215	35	3.72713	1.04048	0.0572429	0.940821
AT1G13590.1	422	phytosulfokine 1 precursor	0	0	0	0	#VALUE!	NA	NA
AT1G13600.1	683	basic leucine-zipper 58	9	1.44481	9	1.97575	1.36748	0.451522	0.753226
AT1G13605.1	473	Encodes a defensin-like (DEFL) family protein.	0	0	0	0	#VALUE!	NA	NA
AT1G13607.1	339	Defensin-like (DEFL) family protein	0	0	0	0	#VALUE!	NA	NA
AT1G13608.1	237	Defensin-like (DEFL) family protein	0	0	0	0	#VALUE!	NA	NA
AT1G13609.1	380	Defensin-like (DEFL) family protein	126	36.3559	18	7.10229	0.195355	-2.35583	7.69364e-14	down
AT1G13610.1	1296	alpha/beta-Hydrolases superfamily protein	4	0.33841	1	0.115692	0.34187	-1.54848	0.56864
AT1G13620.1	627	Encodes a root meristem growth factor (RGF). Belongs to a family of functionally redundant homologous peptides that are secreted, tyrosine-sulfated, and expressed mainly in the stem cell area and the innermost layer of central columella cells. RGFs are required for maintenance of the root stem cell niche and transit amplifying cell proliferation. Members of this family include: At5g60810 (RGF1), …	0	0	0	0	#VALUE!	NA	NA
AT1G13630.1	2421	Tetratricopeptide repeat (TPR)-like superfamily protein	7	0.317023	5	0.30966	0.976773	-0.033905	0.986488
AT1G13635.1	1004	DNA glycosylase superfamily protein	18	1.96574	3	0.44802	0.227914	-2.13344	0.0338094
AT1G13640.1	2489	Phosphatidylinositol 3- and 4-kinase family protein	338	14.8895	244	14.6986	0.987176	-0.0186203	0.949135
AT1G13650.2	1194	BEST Arabidopsis thaliana protein match is: 18S pre-ribosomal assembly protein gar2-related (TAIR:AT2G03810.4); Has 3688 Blast hits to 1629 proteins in 255 species: Archae - 22; Bacteria - 222; Metazoa - 684; Fungi - 292; Plants - 62; Viruses - 14; Other Eukaryotes - 2392 (source: NCBI BLink).	123	11.2951	220	27.6266	2.4459	1.29037	2.42206e-14	up
AT1G13660.1	2470	transposable element gene	0	0	0	0	#VALUE!	NA	NA
AT1G13670.1	811	unknown protein; Has 22 Blast hits to 22 proteins in 7 species: Archae - 0; Bacteria - 0; Metazoa - 0; Fungi - 0; Plants - 22; Viruses - 0; Other Eukaryotes - 0 (source: NCBI BLink).	14	1.89276	2	0.369759	0.195355	-2.35583	0.0520155
AT1G13680.1	1180	PLC-like phosphodiesterases superfamily protein	3	0.278758	1	0.127066	0.455827	-1.13344	0.721986
AT1G13690.1	856	ATPase E1	65	8.32583	46	8.05738	0.967756	-0.0472841	0.94203
AT1G13700.1	1018	6-phosphogluconolactonase 1	14	1.50789	10	1.47286	0.976773	-0.033905	0.980843
AT1G13710.1	1826	cytochrome P450, family 78, subfamily A, polypeptide 5	52	3.12242	25	2.05281	0.657443	-0.605062	0.260488
AT1G13720.1	72	pre-tRNA	0	0	0	0	#VALUE!	NA	NA
AT1G13730.1	1773	Nuclear transport factor 2 (NTF2) family protein with RNA binding (RRM-RBD-RNP motifs) domain	138	8.53411	116	9.80977	1.14948	0.200978	0.553806
AT1G13740.1	1591	ABI five binding protein 2	49	3.37687	24	2.26178	0.669787	-0.578226	0.306454
AT1G13750.1	2082	Purple acid phosphatases superfamily protein	98	5.161	52	3.74483	0.725603	-0.462748	0.21146
AT1G13755.1	564	Defensin-like (DEFL) family protein	0	0	0	0	#VALUE!	NA	NA
AT1G13760.1	561	unknown protein; FUNCTIONS IN: molecular_function unknown; INVOLVED IN: biological_process unknown; LOCATED IN: endomembrane system; Has 30201 Blast hits to 17322 proteins in 780 species: Archae - 12; Bacteria - 1396; Metazoa - 17338; Fungi - 3422; Plants - 5037; Viruses - 0; Other Eukaryotes - 2996 (source: NCBI BLink).	0	0	0	0	#VALUE!	NA	NA
AT1G13770.1	1510	Protein of unknown function, DUF647	57	4.13891	50	4.96481	1.19955	0.262488	0.633401
AT1G13780.1	1629	F-box/RNI-like/FBD-like domains-containing protein	14	0.942313	20	1.84085	1.95355	0.966095	0.204356
AT1G13790.1	2407	XH/XS domain-containing protein	16	0.72884	9	0.56063	0.769209	-0.378553	0.765754
AT1G13800.1	2652	Tetratricopeptide repeat (TPR)-like superfamily protein	3	0.124033	1	0.0565374	0.455827	-1.13344	0.721986
AT1G13810.1	1189	Restriction endonuclease, type II-like superfamily protein	48	4.42637	30	3.78311	0.854676	-0.22655	0.743679
AT1G13820.1	1286	alpha/beta-Hydrolases superfamily protein	664	56.6129	463	53.9821	0.95353	-0.0686493	0.697607
AT1G13830.1	832	Carbohydrate-binding X8 domain superfamily protein	20	2.63569	11	1.98234	0.752115	-0.410975	0.702004
AT1G13840.1	73	pre-tRNA	0	0	0	0	#VALUE!	NA	NA
AT1G13850.1	73	pre-tRNA	0	0	0	0	#VALUE!	NA	NA
AT1G13860.4	2629	QUASIMODO2 LIKE 1	40	1.66824	51	2.90864	1.74354	0.802019	0.0536249
AT1G13870.1	1148	calmodulin binding;purine nucleotide binding	89	8.50034	55	7.18341	0.845073	-0.242852	0.604431
AT1G13880.1	1705	ELM2 domain-containing protein	133	8.55294	91	8.00252	0.935646	-0.095966	0.836044
AT1G13890.1	792	soluble N-ethylmaleimide-sensitive factor adaptor protein 30	0	0	0	0	#VALUE!	NA	NA
AT1G13900.1	2346	Purple acid phosphatases superfamily protein	156	7.29096	133	8.50028	1.16587	0.221402	0.459834
AT1G13910.1	1341	Leucine-rich repeat (LRR) family protein	12	0.981162	15	1.67715	1.70935	0.77345	0.421465
AT1G13920.1	1038	Remorin family protein	6	0.633785	6	0.86669	1.36748	0.451522	0.811254
AT1G13930.1	684	Involved in response to salt stress. Knockout mutants are hypersensitive to salt stress.	1709	273.952	1512	331.44	1.20985	0.274828	1.6534e-06
AT1G13940.1	3374	Plant protein of unknown function (DUF863)	66	2.1448	32	1.42205	0.663022	-0.592872	0.195301
AT1G13950.1	731	eukaryotic elongation factor 5A-1	40	5.99972	37	7.58917	1.26492	0.339047	0.584627
AT1G13960.1	1919	WRKY DNA-binding protein 4	121	6.91351	76	5.93811	0.858914	-0.219414	0.575232
AT1G13970.1	2050	Protein of unknown function (DUF1336)	7	0.374397	2	0.14628	0.390709	-1.35583	0.466662
AT1G13980.1	4835	sec7 domain-containing protein	154	3.49231	102	3.1631	0.905735	-0.142839	0.699343
AT1G13990.3	1099	unknown protein; FUNCTIONS IN: molecular_function unknown; INVOLVED IN: biological_process unknown; LOCATED IN: chloroplast; EXPRESSED IN: 23 plant structures; EXPRESSED DURING: 13 growth stages; CONTAINS InterPro DOMAIN/s: Protein of unknown function DUF3110 (InterPro:IPR021503); Has 4 Blast hits to 4 proteins in 1 species: Archae - 0; Bacteria - 0; Metazoa - 0; Fungi - 0; Plants - 4; Viruses - …	170	16.9605	103	14.0524	0.828533	-0.271369	0.358135
AT1G14000.1	1805	VH1-interacting kinase	422	25.6344	323	26.8309	1.04667	0.065813	0.776815
AT1G14010.1	915	emp24/gp25L/p24 family/GOLD family protein	137	16.4168	89	14.5841	0.888364	-0.170777	0.667069
AT1G14020.1	1974	O-fucosyltransferase family protein	67	3.72148	72	5.46884	1.46953	0.555358	0.115809
AT1G14030.1	1713	Rubisco methyltransferase family protein	124	7.93693	112	9.80326	1.23514	0.30468	0.319528
AT1G14040.1	2442	EXS (ERD1/XPR1/SYG1) family protein	13	0.583695	14	0.859591	1.47267	0.558437	0.598825
AT1G14048.1	306	GCK domain-containing protein	0	0	0	0	#VALUE!	NA	NA
AT1G14060.1	877	GCK domain-containing protein	57	7.12629	59	10.087	1.41546	0.501275	0.228289
AT1G14070.1	1530	fucosyltransferase 7	17	1.21828	8	0.783986	0.643521	-0.635941	0.568626
AT1G14071.1	95	MIR830a; miRNA	0	0	0	0	#VALUE!	NA	NA
AT1G14080.1	1808	fucosyltransferase 6	2	0.121289	2	0.16586	1.36748	0.451522	0.904126
AT1G14090.1	3004	pseudogene, pentatricopeptide (PPR) repeat-containing protein, contains Pfam profile PF01535: PPR repeat; blastp match of 33% identity and 1.5e-16 P-value to GP	13	0.474495	2	0.0998251	0.210382	-2.24892	0.0742317
AT1G14100.1	1551	fucosyltransferase 8	0	0	0	0	#VALUE!	NA	NA
AT1G14110.1	1425	fucosyltransferase 9	0	0	0	0	#VALUE!	NA	NA
AT1G14120.1	1190	2-oxoglutarate (2OG) and Fe(II)-dependent oxygenase superfamily protein	1	0.0921385	6	0.755986	8.20489	3.03648	0.103239
AT1G14130.1	1400	2-oxoglutarate (2OG) and Fe(II)-dependent oxygenase superfamily protein	66	5.16897	41	4.39102	0.849496	-0.23532	0.683805
AT1G14140.1	1153	Mitochondrial substrate carrier family protein	43	4.0891	25	3.25103	0.795048	-0.330887	0.640376
AT1G14150.1	724	PsbQ-like 2	1293	195.816	902	186.8	0.953959	-0.0680011	0.558618
AT1G14160.1	919	Uncharacterised protein family (UPF0497)	0	0	0	0	#VALUE!	NA	NA
AT1G14170.3	1852	RNA-binding KH domain-containing protein	22	1.30248	13	1.05248	0.808058	-0.30747	0.776642
AT1G14180.1	1611	RING/U-box superfamily protein	44	2.99464	22	2.04756	0.683741	-0.548478	0.3725
AT1G14182.1	287	Encodes a member of a family of small, secreted, cysteine rich proteins with sequence similarity to SCR (S locus cysteine-rich protein).	0	0	0	0	#VALUE!	NA	NA
AT1G14185.1	1733	Glucose-methanol-choline (GMC) oxidoreductase family protein	1	0.0632688	0	0	#VALUE!	NA	NA
AT1G14190.1	1506	Glucose-methanol-choline (GMC) oxidoreductase family protein	12	0.873664	8	0.79648	0.911655	-0.133441	0.929522
AT1G14200.1	817	RING/U-box superfamily protein	265	35.5641	182	33.401	0.939176	-0.0905321	0.757352
AT1G14205.1	575	Ribosomal L18p/L5e family protein	16	3.05099	13	3.38989	1.11108	0.151962	0.913308
AT1G14210.1	891	Ribonuclease T2 family protein	99	12.1828	77	12.9575	1.0636	0.0889517	0.874629
AT1G14220.1	687	Ribonuclease T2 family protein	0	0	1	0.218249	#VALUE!	NA	NA
AT1G14225.1	135	unknown protein; Has 30201 Blast hits to 17322 proteins in 780 species: Archae - 12; Bacteria - 1396; Metazoa - 17338; Fungi - 3422; Plants - 5037; Viruses - 0; Other Eukaryotes - 2996 (source: NCBI BLink).	0	0	0	0	#VALUE!	NA	NA
AT1G14230.1	1846	GDA1/CD39 nucleoside phosphatase family protein	86	5.10805	77	6.25416	1.22437	0.292044	0.465196
AT1G14240.1	1711	GDA1/CD39 nucleoside phosphatase family protein	4	0.256329	1	0.0876314	0.34187	-1.54848	0.56864
AT1G14250.1	1846	GDA1/CD39 nucleoside phosphatase family protein	9	0.534563	43	3.49258	6.53352	2.70786	1.1576e-07	up
AT1G14260.1	1378	RING/FYVE/PHD zinc finger superfamily protein	10	0.795681	4	0.435232	0.546993	-0.870406	0.565684
AT1G14270.1	1339	CAAX amino terminal protease family protein	376	30.789	270	30.2338	0.981968	-0.0262515	0.933054
AT1G14280.1	1523	phytochrome kinase substrate 2	246	17.7102	152	14.9642	0.844948	-0.243065	0.307856
AT1G14290.1	1216	sphingoid base hydroxylase 2	173	15.5991	152	18.7422	1.20149	0.264821	0.30967
AT1G14300.2	1517	ARM repeat superfamily protein	74	5.34853	59	5.83144	1.09029	0.124711	0.835904
AT1G14310.1	891	Haloacid dehalogenase-like hydrolase (HAD) superfamily protein	50	6.15291	52	8.75055	1.42218	0.508105	0.261305
AT1G14315.2	912	F-box and associated interaction domains-containing protein	0	0	0	0	#VALUE!	NA	NA
AT1G14320.1	972	Ribosomal protein L16p/L10e family protein	2045	230.683	1702	262.545	1.13812	0.186652	0.00105308
AT1G14330.1	2134	Galactose oxidase/kelch repeat superfamily protein	63	3.23694	67	4.7075	1.45431	0.540331	0.14851
AT1G14340.1	1039	RNA-binding (RRM/RBD/RNP motifs) family protein	87	9.18104	78	11.2561	1.22602	0.293981	0.457033
AT1G14345.1	835	NAD(P)-linked oxidoreductase superfamily protein	926	121.594	586	105.225	0.865383	-0.20859	0.0395867
AT1G14350.1	2004	Duplicated homeodomain-like superfamily protein	104	5.69015	46	3.44167	0.604848	-0.725356	0.0246311
AT1G14360.1	1388	UDP-galactose transporter 3	166	13.1131	94	10.1543	0.774357	-0.368929	0.17878
AT1G14370.1	1743	protein kinase 2A	51	3.2082	40	3.4409	1.07253	0.101025	0.903656
AT1G14380.1	2436	IQ-domain 28	95	4.27597	47	2.89288	0.676544	-0.563745	0.118197
AT1G14390.1	2244	Leucine-rich repeat protein kinase family protein	7	0.342029	2	0.133634	0.390709	-1.35583	0.466662
AT1G14400.1	995	ubiquitin carrier protein 1	876	96.5315	531	80.0168	0.828919	-0.270697	0.00554846
AT1G14410.1	1115	ssDNA-binding transcriptional regulator	172	16.9138	139	18.6917	1.10512	0.144198	0.667366
AT1G14420.1	1768	Pectate lyase family protein	0	0	0	0	#VALUE!	NA	NA
AT1G14430.1	1981	glyoxal oxidase-related protein	159	8.80037	56	4.23851	0.481629	-1.05401	1.10973e-05	down
AT1G14440.1	1577	homeobox protein 31	98	6.81369	41	3.89818	0.57211	-0.805636	0.0146767
AT1G14450.1	535	NADH dehydrogenase (ubiquinone)s	174	35.6602	102	28.5862	0.801627	-0.318996	0.251548
AT1G14455.1	582	unknown protein; FUNCTIONS IN: molecular_function unknown; INVOLVED IN: biological_process unknown; LOCATED IN: endomembrane system; Has 30201 Blast hits to 17322 proteins in 780 species: Archae - 12; Bacteria - 1396; Metazoa - 17338; Fungi - 3422; Plants - 5037; Viruses - 0; Other Eukaryotes - 2996 (source: NCBI BLink).	1	0.188393	2	0.515248	2.73496	1.45152	0.681099
AT1G14460.1	3742	AAA-type ATPase family protein	56	1.64086	16	0.6411	0.390709	-1.35583	0.00317973
AT1G14470.1	1623	Pentatricopeptide repeat (PPR) superfamily protein	3	0.202671	4	0.369531	1.82331	0.866559	0.697416
AT1G14480.1	1556	Ankyrin repeat family protein	4	0.281863	3	0.289082	1.02561	0.0364843	0.98716
AT1G14490.1	812	Predicted AT-hook DNA-binding family protein	8	1.08024	2	0.369304	0.34187	-1.54848	0.364343
AT1G14500.1	1311	Ankyrin repeat family protein	0	0	0	0	#VALUE!	NA	NA
AT1G14510.1	1318	alfin-like 7	304	25.2899	187	21.2734	0.841181	-0.249511	0.221987
AT1G14518.1	605	other RNA	0	0	0	0	#VALUE!	NA	NA
AT1G14520.1	1427	myo-inositol oxygenase 1	3	0.230508	3	0.315215	1.36748	0.451522	0.880523
AT1G14530.1	1454	Protein of unknown function (DUF1084)	27	2.03605	15	1.54681	0.759712	-0.396475	0.671016
AT1G14540.1	1219	Peroxidase superfamily protein	3	0.26984	8	0.984002	3.64662	1.86656	0.178451
AT1G14549.1	114	unknown protein; LOCATED IN: endomembrane system; Has 30201 Blast hits to 17322 proteins in 780 species: Archae - 12; Bacteria - 1396; Metazoa - 17338; Fungi - 3422; Plants - 5037; Viruses - 0; Other Eukaryotes - 2996 (source: NCBI BLink).	0	0	0	0	#VALUE!	NA	NA
AT1G14550.1	966	Peroxidase superfamily protein	0	0	0	0	#VALUE!	NA	NA
AT1G14560.1	1826	Mitochondrial substrate carrier family protein	59	3.54274	34	2.79182	0.78804	-0.343658	0.545347
AT1G14570.2	1793	UBX domain-containing protein	291	17.7951	186	15.554	0.874061	-0.194195	0.391564
AT1G14580.1	1950	C2H2-like zinc finger protein	152	8.54667	141	10.8416	1.26852	0.343146	0.175452
AT1G14590.1	1328	Nucleotide-diphospho-sugar transferase family protein	69	5.69691	30	3.38714	0.594557	-0.750112	0.0757461
AT1G14600.1	942	Homeodomain-like superfamily protein	42	4.88862	29	4.6159	0.944214	-0.0828146	0.928103
AT1G14610.1	3632	valyl-tRNA synthetase / valine--tRNA ligase (VALRS)	640	19.3207	334	13.7883	0.713655	-0.486702	6.45812e-06
AT1G14620.1	1000	decoy	66	7.23656	41	6.14743	0.849496	-0.23532	0.683805
AT1G14630.1	813	unknown protein; BEST Arabidopsis thaliana protein match is: unknown protein (TAIR:AT2G01990.1); Has 125 Blast hits to 123 proteins in 14 species: Archae - 0; Bacteria - 0; Metazoa - 0; Fungi - 0; Plants - 125; Viruses - 0; Other Eukaryotes - 0 (source: NCBI BLink).	27	3.64134	18	3.31965	0.911655	-0.133441	0.904091
AT1G14640.1	2208	SWAP (Suppressor-of-White-APricot)/surp domain-containing protein	13	0.645554	6	0.407438	0.631146	-0.663955	0.620249
AT1G14642.1	132	unknown protein; FUNCTIONS IN: molecular_function unknown; INVOLVED IN: biological_process unknown; LOCATED IN: cellular_component unknown; Has 0 Blast hits to 0 proteins in 0 species (source: NCBI BLink).	0	0	0	0	#VALUE!	NA	NA
AT1G14650.1	2789	SWAP (Suppressor-of-White-APricot)/surp domain-containing protein / ubiquitin family protein	444	17.4551	301	16.1818	0.927054	-0.109274	0.588456
AT1G14660.1	2471	Na+/H+ exchanger 8	17	0.754335	8	0.48543	0.643521	-0.635941	0.568626
AT1G14670.1	2165	Endomembrane protein 70 protein family	838	42.4399	632	43.7692	1.03132	0.0444961	0.792395
AT1G14680.1	873	unknown protein; BEST Arabidopsis thaliana protein match is: unknown protein (TAIR:AT4G09060.1); Has 8132 Blast hits to 6366 proteins in 685 species: Archae - 171; Bacteria - 671; Metazoa - 4046; Fungi - 445; Plants - 318; Viruses - 23; Other Eukaryotes - 2458 (source: NCBI BLink).	5	0.627977	0	0	0.136748	-2.87041	0.264639
AT1G14685.3	1707	basic pentacysteine 2	130	8.35022	84	7.37829	0.883604	-0.178529	0.657966
AT1G14686.1	1020	ENTH/ANTH/VHS superfamily protein	2	0.21499	2	0.293995	1.36748	0.451522	0.904126
AT1G14687.1	810	homeobox protein 32	22	2.97801	10	1.85108	0.621583	-0.685982	0.463333
AT1G14688.1	641	FUNCTIONS IN: molecular_function unknown; INVOLVED IN: biological_process unknown; LOCATED IN: cellular_component unknown; CONTAINS InterPro DOMAIN/s: E3 Ubiquitin ligase (InterPro:IPR022170); Has 30201 Blast hits to 17322 proteins in 780 species: Archae - 12; Bacteria - 1396; Metazoa - 17338; Fungi - 3422; Plants - 5037; Viruses - 0; Other Eukaryotes - 2996 (source: NCBI BLink).	0	0	0	0	#VALUE!	NA	NA
AT1G14690.1	2458	microtubule-associated protein 65-7	139	6.20042	78	4.75798	0.767364	-0.382017	0.21384
AT1G14700.1	1249	purple acid phosphatase 3	166	14.5725	121	14.5256	0.996779	-0.0046544	0.989324
AT1G14710.1	2429	hydroxyproline-rich glycoprotein family protein	306	13.8128	235	14.5061	1.05019	0.0706509	0.803054
AT1G14720.1	1348	xyloglucan endotransglucosylase/hydrolase 28	389	31.6408	291	32.3678	1.02297	0.0327708	0.909106
AT1G14730.1	1025	Cytochrome b561/ferric reductase transmembrane protein family	15	1.60456	3	0.438841	0.273496	-1.87041	0.0943943
AT1G14740.1	2498	Protein of unknown function (DUF1423)	210	9.21754	183	10.9842	1.19166	0.252976	0.276293
AT1G14750.1	2101	Cyclin family protein	9	0.469683	2	0.142729	0.303885	-1.7184	0.276362
AT1G14755.1	504	S locus-related glycoprotein 1 (SLR1) binding pollen coat protein family	0	0	0	0	#VALUE!	NA	NA
AT1G14760.1	429	KNOX Arabidopsis thaliana meinox	0	0	0	0	#VALUE!	NA	NA
AT1G14770.1	1682	RING/FYVE/PHD zinc finger superfamily protein	17	1.10818	12	1.06971	0.965281	-0.0509785	0.967214
AT1G14780.1	2193	MAC/Perforin domain-containing protein	8	0.399981	11	0.75208	1.88029	0.910953	0.428214
AT1G14790.1	3807	RNA-dependent RNA polymerase 1	82	2.36167	41	1.61477	0.683741	-0.548478	0.172273
AT1G14800.1	1155	Nucleic acid-binding, OB-fold-like protein	0	0	1	0.129816	#VALUE!	NA	NA
AT1G14810.1	1450	semialdehyde dehydrogenase family protein	373	28.2052	326	33.71	1.19517	0.257218	0.0980371
AT1G14820.3	1043	Sec14p-like phosphatidylinositol transfer family protein	64	6.72797	56	8.05033	1.19655	0.258877	0.612116
AT1G14830.1	2323	DYNAMIN-like 1C	378	17.8415	280	18.0725	1.01295	0.0185624	0.945738
AT1G14840.1	2275	microtubule-associated proteins 70-4	148	7.13294	85	5.60205	0.785378	-0.348541	0.249883
AT1G14850.1	4620	nucleoporin 155	213	5.05505	147	4.77073	0.943755	-0.0835155	0.810601
AT1G14860.1	1128	nudix hydrolase homolog 18	2	0.194406	2	0.265846	1.36748	0.451522	0.904126
AT1G14870.1	740	PLANT CADMIUM RESISTANCE 2	40	5.92675	26	5.26807	0.888863	-0.169967	0.845184
AT1G14880.1	765	PLANT CADMIUM RESISTANCE 1	1612	231.042	896	175.613	0.760089	-0.395759	6.59942e-10
AT1G14890.1	944	Plant invertase/pectin methylesterase inhibitor superfamily protein	152	17.6547	105	16.6773	0.944642	-0.0821602	0.85734
AT1G14900.1	1025	high mobility group A	106	11.3389	40	5.85121	0.516031	-0.954471	0.00197041
AT1G14910.1	2413	ENTH/ANTH/VHS superfamily protein	250	11.3598	148	9.19632	0.809549	-0.304809	0.164896
AT1G14920.1	2129	GRAS family transcription factor family protein	240	12.3601	176	12.395	1.00282	0.00406282	0.988391
AT1G14930.1	719	Polyketide cyclase/dehydrase and lipid transport superfamily protein	1	0.152496	0	0	#VALUE!	NA	NA
AT1G14940.1	757	Polyketide cyclase/dehydrase and lipid transport superfamily protein	0	0	0	0	#VALUE!	NA	NA
AT1G14950.1	845	Polyketide cyclase/dehydrase and lipid transport superfamily protein	0	0	0	0	#VALUE!	NA	NA
AT1G14960.1	688	Polyketide cyclase/dehydrase and lipid transport superfamily protein	0	0	0	0	#VALUE!	NA	NA
AT1G14970.1	1825	O-fucosyltransferase family protein	22	1.32175	14	1.1502	0.870216	-0.200555	0.872229
AT1G14980.1	690	chaperonin 10	1000	158.906	694	150.807	0.949032	-0.0754706	0.566931
AT1G14990.2	835	unknown protein; FUNCTIONS IN: molecular_function unknown; INVOLVED IN: biological_process unknown; LOCATED IN: endomembrane system; EXPRESSED IN: 22 plant structures; EXPRESSED DURING: 13 growth stages.	53	6.95949	29	5.2074	0.748245	-0.418418	0.466321
AT1G15000.1	1471	serine carboxypeptidase-like 50	125	9.3172	87	8.86781	0.951767	-0.071319	0.892939
AT1G15002.1	496	Potential natural antisense gene, locus overlaps with AT1G15000	1	0.221058	2	0.604586	2.73496	1.45152	0.681099
AT1G15010.1	536	unknown protein; BEST Arabidopsis thaliana protein match is: unknown protein (TAIR:AT2G01300.1); Has 71 Blast hits to 71 proteins in 13 species: Archae - 0; Bacteria - 2; Metazoa - 0; Fungi - 0; Plants - 69; Viruses - 0; Other Eukaryotes - 0 (source: NCBI BLink).	5	1.02281	4	1.11894	1.09399	0.129594	0.957231
AT1G15015.1	843	F-box family protein	0	0	0	0	#VALUE!	NA	NA
AT1G15020.2	1921	quiescin-sulfhydryl oxidase 1	90	5.13693	72	5.61972	1.09399	0.129594	0.80333
AT1G15030.1	1645	Protein of unknown function (DUF789)	237	15.7969	203	18.5029	1.1713	0.228114	0.308257
AT1G15040.1	1413	Class I glutamine amidotransferase-like superfamily protein	7	0.54318	9	0.955015	1.75819	0.814092	0.546189
AT1G15045.1	108	hypothetical protein	0	0	0	0	#VALUE!	NA	NA
AT1G15050.1	558	indole-3-acetic acid inducible 34	0	0	0	0	#VALUE!	NA	NA
AT1G15060.1	2301	Uncharacterised conserved protein UCP031088, alpha/beta hydrolase	313	14.9147	210	13.684	0.91748	-0.124252	0.616798
AT1G15080.1	1275	lipid phosphate phosphatase 2	22	1.89191	9	1.05838	0.559424	-0.837985	0.3543
AT1G15090.1	74	pre-tRNA	0	0	0	0	#VALUE!	NA	NA
AT1G15100.1	778	RING-H2 finger A2A	157	22.1263	109	21.0066	0.949398	-0.0749146	0.867204
AT1G15110.2	1824	phosphatidyl serine synthase family protein	63	3.78707	32	2.63048	0.694594	-0.525758	0.27912
AT1G15120.2	744	Ubiquinol-cytochrome C reductase hinge protein	500	73.686	325	65.4968	0.888863	-0.169967	0.301834
AT1G15125.1	1056	S-adenosyl-L-methionine-dependent methyltransferases superfamily protein	41	4.25704	118	16.7544	3.93568	1.97661	3.13466e-14	up
AT1G15130.1	2823	Endosomal targeting BRO1-like domain-containing protein	391	15.1864	239	12.6939	0.835878	-0.258636	0.127641
AT1G15140.1	1297	FAD/NAD(P)-binding oxidoreductase	501	42.3532	354	40.9235	0.966245	-0.0495394	0.835089
AT1G15150.1	1658	MATE efflux family protein	7	0.462915	4	0.361731	0.781418	-0.355833	0.875558
AT1G15160.1	1464	MATE efflux family protein	17	1.2732	8	0.81933	0.643521	-0.635941	0.568626
AT1G15165.1	1036	RING/FYVE/PHD zinc finger superfamily protein	20	2.1167	10	1.44727	0.683741	-0.548478	0.595593
AT1G15170.1	1712	MATE efflux family protein	89	5.69999	57	4.99207	0.875803	-0.191322	0.697876
AT1G15175.1	829	other RNA	6	0.793569	12	2.17038	2.73496	1.45152	0.16488
AT1G15180.1	1687	MATE efflux family protein	292	18.9782	214	19.0199	1.0022	0.00316422	0.990827
AT1G15190.1	1150	Fasciclin-like arabinogalactan family protein	3	0.28603	1	0.13038	0.455827	-1.13344	0.721986
AT1G15200.3	1757	protein-protein interaction regulator family protein	161	10.0471	85	7.25365	0.721963	-0.470004	0.0739194
AT1G15210.1	4533	pleiotropic drug resistance 7	7	0.169317	1	0.0330768	0.195355	-2.35583	0.225527
AT1G15215.2	1089	BEST Arabidopsis thaliana protein match is: sequence-specific DNA binding transcription factors;sequence-specific DNA binding (TAIR:AT3G18380.1); Has 89 Blast hits to 86 proteins in 16 species: Archae - 0; Bacteria - 0; Metazoa - 0; Fungi - 0; Plants - 89; Viruses - 0; Other Eukaryotes - 0 (source: NCBI BLink).	31	3.1212	14	1.92757	0.617572	-0.69532	0.348066
AT1G15220.1	1173	cytochrome c biogenesis protein family	24	2.24337	18	2.30083	1.02561	0.0364843	0.972046
AT1G15230.1	1030	unknown protein; FUNCTIONS IN: molecular_function unknown; INVOLVED IN: biological_process unknown; LOCATED IN: cellular_component unknown; EXPRESSED IN: 24 plant structures; EXPRESSED DURING: 15 growth stages; Has 26 Blast hits to 26 proteins in 12 species: Archae - 0; Bacteria - 0; Metazoa - 0; Fungi - 0; Plants - 26; Viruses - 0; Other Eukaryotes - 0 (source: NCBI BLink).	131	13.9451	99	14.4115	1.03344	0.0474554	0.924699
AT1G15240.2	3412	Phox-associated domain;Phox-like;Sorting nexin, C-terminal	139	4.46677	87	3.82314	0.855906	-0.224476	0.533891
AT1G15250.1	542	Zinc-binding ribosomal protein family protein	53	10.7217	42	11.6188	1.08366	0.115919	0.880492
AT1G15260.1	814	unknown protein; BEST Arabidopsis thaliana protein match is: unknown protein (TAIR:AT3G16070.1); Has 28 Blast hits to 28 proteins in 7 species: Archae - 0; Bacteria - 0; Metazoa - 0; Fungi - 0; Plants - 28; Viruses - 0; Other Eukaryotes - 0 (source: NCBI BLink).	220	29.6337	152	27.9981	0.944806	-0.0819104	0.811705
AT1G15270.1	479	Translation machinery associated TMA7	218	49.901	190	59.4741	1.19184	0.253193	0.264836
AT1G15280.2	2303	CASC3/Barentsz eIF4AIII binding	449	21.3767	265	17.2529	0.807088	-0.309201	0.0356383
AT1G15290.1	5145	Tetratricopeptide repeat (TPR)-like superfamily protein	1642	34.9926	1095	31.9109	0.911932	-0.133001	0.0918281
AT1G15300.1	2668	transposable element gene	16	0.65754	14	0.786777	1.19655	0.258877	0.83726
AT1G15310.1	1705	signal recognition particle 54 kDa subunit	12	0.771694	4	0.351759	0.455827	-1.13344	0.386452
AT1G15320.1	1450	unknown protein; FUNCTIONS IN: molecular_function unknown; INVOLVED IN: biological_process unknown; LOCATED IN: endomembrane system; EXPRESSED IN: flower; EXPRESSED DURING: petal differentiation and expansion stage; Has 62 Blast hits to 62 proteins in 17 species: Archae - 0; Bacteria - 0; Metazoa - 0; Fungi - 0; Plants - 62; Viruses - 0; Other Eukaryotes - 0 (source: NCBI BLink).	0	0	0	0	#VALUE!	NA	NA
AT1G15330.1	1184	Cystathionine beta-synthase (CBS) protein	0	0	0	0	#VALUE!	NA	NA
AT1G15340.1	1588	methyl-CPG-binding domain 10	672	46.3988	368	34.7462	0.748859	-0.417234	8.85677e-05
AT1G15350.2	945	unknown protein; BEST Arabidopsis thaliana protein match is: unknown protein (TAIR:AT3G15770.2); Has 148 Blast hits to 148 proteins in 25 species: Archae - 0; Bacteria - 0; Metazoa - 0; Fungi - 0; Plants - 141; Viruses - 0; Other Eukaryotes - 7 (source: NCBI BLink).	76	8.818	57	9.04384	1.02561	0.0364843	0.954093
AT1G15360.1	838	Integrase-type DNA-binding superfamily protein	6	0.785046	3	0.536768	0.683741	-0.548478	0.80763
AT1G15370.1	734	SNARE-like superfamily protein	231	34.5067	169	34.5224	1.00045	0.000652191	0.998003
AT1G15380.1	983	Lactoylglutathione lyase / glyoxalase I family protein	7	0.780787	5	0.762652	0.976773	-0.033905	0.986488
AT1G15385.1	510	unknown protein; CONTAINS InterPro DOMAIN/s: Protein of unknown function DUF761, plant (InterPro:IPR008480); Has 6 Blast hits to 6 proteins in 3 species: Archae - 0; Bacteria - 0; Metazoa - 0; Fungi - 0; Plants - 6; Viruses - 0; Other Eukaryotes - 0 (source: NCBI BLink).	0	0	0	0	#VALUE!	NA	NA
AT1G15390.1	1006	peptide deformylase 1A	121	13.1879	102	15.2024	1.15275	0.205084	0.570766
AT1G15400.3	693	unknown protein; FUNCTIONS IN: molecular_function unknown; INVOLVED IN: biological_process unknown; LOCATED IN: plasma membrane; EXPRESSED IN: 23 plant structures; EXPRESSED DURING: 13 growth stages; BEST Arabidopsis thaliana protein match is: unknown protein (TAIR:AT1G80180.1); Has 84 Blast hits to 84 proteins in 17 species: Archae - 0; Bacteria - 6; Metazoa - 0; Fungi - 0; Plants - 75; Viruses …	131	20.7265	76	16.4433	0.793348	-0.333974	0.313848
AT1G15405.1	292	other RNA	2	0.750992	6	3.0809	4.10245	2.03648	0.232261
AT1G15410.1	2306	aspartate-glutamate racemase family	209	9.93745	143	9.29793	0.935646	-0.095966	0.777521
AT1G15415.1	480	The protein encoded by this gene was identified as a part of pollen proteome by mass spec analysis. It has weak homology to LEA (late embryo abundant) proteins. Encodes protein phosphatase 2A (PP2A) B'gamma subunit. Targeted to nucleus and cytosol.	9	2.05584	3	0.937108	0.455827	-1.13344	0.475617
AT1G15420.1	1112	CONTAINS InterPro DOMAIN/s: Small-subunit processome, Utp12 (InterPro:IPR007148); Has 764 Blast hits to 656 proteins in 193 species: Archae - 0; Bacteria - 42; Metazoa - 237; Fungi - 154; Plants - 85; Viruses - 23; Other Eukaryotes - 223 (source: NCBI BLink).	88	8.67693	72	9.70817	1.11885	0.162015	0.729689
AT1G15430.1	1136	Protein of unknown function (DUF1644)	44	4.24681	30	3.95961	0.932374	-0.101019	0.907498
AT1G15440.1	2855	periodic tryptophan protein 2	133	5.1078	111	5.82944	1.14128	0.190655	0.585041
AT1G15450.1	72	pre-tRNA	0	0	0	0	#VALUE!	NA	NA
AT1G15460.1	2352	HCO3- transporter family	6	0.279706	2	0.127498	0.455827	-1.13344	0.583662
AT1G15470.1	1416	Transducin/WD40 repeat-like superfamily protein	99	7.66585	71	7.51804	0.980719	-0.0280877	0.958613
AT1G15480.1	2081	Tetratricopeptide repeat (TPR)-like superfamily protein	30	1.58066	18	1.29691	0.820489	-0.285444	0.748592
AT1G15490.1	2664	alpha/beta-Hydrolases superfamily protein	46	1.89327	35	1.9699	1.04048	0.0572429	0.940821
AT1G15500.1	2179	TLC ATP/ADP transporter	1380	69.44	973	66.9523	0.964174	-0.0526348	0.66777
AT1G15510.1	2601	Tetratricopeptide repeat (TPR)-like superfamily protein	51	2.1499	18	1.03763	0.482641	-1.05098	0.0337663
AT1G15520.1	4558	pleiotropic drug resistance 12	153	3.68049	26	0.855281	0.232383	-2.10543	1.21482e-14	down
AT1G15530.1	1971	Concanavalin A-like lectin protein kinase family protein	89	4.95098	74	5.62931	1.13701	0.185242	0.690266
AT1G15540.1	963	2-oxoglutarate (2OG) and Fe(II)-dependent oxygenase superfamily protein	0	0	0	0	#VALUE!	NA	NA
AT1G15550.1	1256	gibberellin 3-oxidase 1	72	6.28537	69	8.237	1.3105	0.390121	0.326138
AT1G15560.1	1660	transposable element gene	0	0	0	0	#VALUE!	NA	NA
AT1G15570.1	1886	CYCLIN A2;3	70	4.06953	45	3.57751	0.879096	-0.185908	0.744179
AT1G15580.1	628	indole-3-acetic acid inducible 5	18	3.14269	16	3.82006	1.21554	0.281597	0.803515
AT1G15590.1	880	BEST Arabidopsis thaliana protein match is: RING/U-box superfamily protein (TAIR:AT1G80400.1); Has 30201 Blast hits to 17322 proteins in 780 species: Archae - 12; Bacteria - 1396; Metazoa - 17338; Fungi - 3422; Plants - 5037; Viruses - 0; Other Eukaryotes - 2996 (source: NCBI BLink).	0	0	0	0	#VALUE!	NA	NA
AT1G15600.1	1246	unknown protein; BEST Arabidopsis thaliana protein match is: unknown protein (TAIR:AT1G15620.1); Has 227 Blast hits to 227 proteins in 15 species: Archae - 0; Bacteria - 0; Metazoa - 0; Fungi - 0; Plants - 227; Viruses - 0; Other Eukaryotes - 0 (source: NCBI BLink).	0	0	0	0	#VALUE!	NA	NA
AT1G15610.1	768	unknown protein; BEST Arabidopsis thaliana protein match is: unknown protein (TAIR:AT1G15630.1); Has 129 Blast hits to 129 proteins in 15 species: Archae - 0; Bacteria - 2; Metazoa - 0; Fungi - 0; Plants - 127; Viruses - 0; Other Eukaryotes - 0 (source: NCBI BLink).	0	0	0	0	#VALUE!	NA	NA
AT1G15620.1	886	unknown protein; BEST Arabidopsis thaliana protein match is: unknown protein (TAIR:AT1G15640.1); Has 125 Blast hits to 124 proteins in 14 species: Archae - 0; Bacteria - 0; Metazoa - 0; Fungi - 0; Plants - 125; Viruses - 0; Other Eukaryotes - 0 (source: NCBI BLink).	0	0	0	0	#VALUE!	NA	NA
AT1G15630.1	1073	unknown protein; BEST Arabidopsis thaliana protein match is: unknown protein (TAIR:AT1G15610.1); Has 122 Blast hits to 122 proteins in 14 species: Archae - 0; Bacteria - 0; Metazoa - 0; Fungi - 0; Plants - 122; Viruses - 0; Other Eukaryotes - 0 (source: NCBI BLink).	1	0.102185	0	0	#VALUE!	NA	NA
AT1G15640.1	1071	unknown protein; BEST Arabidopsis thaliana protein match is: unknown protein (TAIR:AT1G15620.1); Has 154 Blast hits to 146 proteins in 13 species: Archae - 0; Bacteria - 0; Metazoa - 0; Fungi - 0; Plants - 154; Viruses - 0; Other Eukaryotes - 0 (source: NCBI BLink).	0	0	1	0.139997	#VALUE!	NA	NA
AT1G15650.1	82	pre-tRNA	0	0	0	0	#VALUE!	NA	NA
AT1G15660.1	2375	centromere protein C	76	3.50863	26	1.64142	0.467823	-1.09597	0.00380992
AT1G15670.1	1539	Galactose oxidase/kelch repeat superfamily protein	67	4.77336	62	6.04036	1.26543	0.339629	0.44432
AT1G15680.1	1233	F-box family protein	0	0	0	0	#VALUE!	NA	NA
AT1G15690.1	2772	Inorganic H pyrophosphatase family protein	7531	297.884	6200	335.358	1.1258	0.170949	1.65785e-10
AT1G15700.1	1250	ATPase, F1 complex, gamma subunit protein	13	1.14031	7	0.839649	0.736336	-0.441563	0.750888
AT1G15710.1	1329	prephenate dehydrogenase family protein	240	19.8004	132	14.8922	0.752115	-0.410975	0.048594
AT1G15720.1	1462	TRF-like 5	10	0.749965	6	0.615338	0.820489	-0.285444	0.879167
AT1G15730.1	1531	Cobalamin biosynthesis CobW-like protein	268	19.1932	241	23.6022	1.22971	0.298322	0.102964
AT1G15740.1	2295	Leucine-rich repeat family protein	302	14.4282	288	18.8157	1.30409	0.383042	0.011598
AT1G15750.1	3829	Transducin family protein / WD-40 repeat family protein	1241	35.5365	780	30.5435	0.859497	-0.218435	0.00777476
AT1G15757.1	252	Molecular chaperone Hsp40/DnaJ family protein	0	0	0	0	#VALUE!	NA	NA
AT1G15760.1	609	Sterile alpha motif (SAM) domain-containing protein	18	3.24073	6	1.47721	0.455827	-1.13344	0.256657
AT1G15770.1	947	unknown protein; BEST Arabidopsis thaliana protein match is: unknown protein (TAIR:AT1G15780.1); Has 30201 Blast hits to 17322 proteins in 780 species: Archae - 12; Bacteria - 1396; Metazoa - 17338; Fungi - 3422; Plants - 5037; Viruses - 0; Other Eukaryotes - 2996 (source: NCBI BLink).	1	0.115781	0	0	#VALUE!	NA	NA
AT1G15772.1	950	unknown protein; FUNCTIONS IN: molecular_function unknown; INVOLVED IN: biological_process unknown; LOCATED IN: cellular_component unknown; BEST Arabidopsis thaliana protein match is: unknown protein (TAIR:AT1G15780.1); Has 30201 Blast hits to 17322 proteins in 780 species: Archae - 12; Bacteria - 1396; Metazoa - 17338; Fungi - 3422; Plants - 5037; Viruses - 0; Other Eukaryotes - 2996 (source: NC…	2	0.230831	1	0.157829	0.683741	-0.548478	0.905732
AT1G15780.1	4338	unknown protein; BEST Arabidopsis thaliana protein match is: unknown protein (TAIR:AT2G10440.1); Has 103701 Blast hits to 43153 proteins in 1828 species: Archae - 30; Bacteria - 7385; Metazoa - 38639; Fungi - 11531; Plants - 7727; Viruses - 307; Other Eukaryotes - 38082 (source: NCBI BLink).	304	7.68373	161	5.56475	0.724226	-0.465489	0.00697028
AT1G15790.1	771	unknown protein; BEST Arabidopsis thaliana protein match is: unknown protein (TAIR:AT1G15780.1); Has 170 Blast hits to 94 proteins in 14 species: Archae - 0; Bacteria - 0; Metazoa - 0; Fungi - 0; Plants - 170; Viruses - 0; Other Eukaryotes - 0 (source: NCBI BLink).	46	6.54171	23	4.47284	0.683741	-0.548478	0.35741
AT1G15800.1	1067	unknown protein; BEST Arabidopsis thaliana protein match is: unknown protein (TAIR:AT1G80610.1); Has 56 Blast hits to 52 proteins in 9 species: Archae - 0; Bacteria - 0; Metazoa - 0; Fungi - 0; Plants - 56; Viruses - 0; Other Eukaryotes - 0 (source: NCBI BLink).	14	1.43864	10	1.40522	0.976773	-0.033905	0.980843
AT1G15810.1	1631	S15/NS1, RNA-binding protein	166	11.1594	102	9.37683	0.84026	-0.251092	0.415206
AT1G15820.1	1183	light harvesting complex photosystem II subunit 6	11689	1083.38	11950	1514.58	1.39802	0.483381	2.10731e-145
AT1G15825.1	381	hydroxyproline-rich glycoprotein family protein	47	13.5257	56	22.038	1.62934	0.704288	0.0768408
AT1G15830.1	1452	unknown protein; Has 165982 Blast hits to 57214 proteins in 2459 species: Archae - 263; Bacteria - 44622; Metazoa - 55751; Fungi - 10656; Plants - 17613; Viruses - 2527; Other Eukaryotes - 34550 (source: NCBI BLink).	160	12.0821	171	17.6579	1.4615	0.547446	0.00580304
AT1G15840.1	923	unknown protein; Has 111484 Blast hits to 29940 proteins in 1985 species: Archae - 153; Bacteria - 40635; Metazoa - 31564; Fungi - 6444; Plants - 10232; Viruses - 1710; Other Eukaryotes - 20746 (source: NCBI BLink).	0	0	0	0	#VALUE!	NA	NA
AT1G15850.1	423	Transducin/WD40 repeat-like superfamily protein	0	0	0	0	#VALUE!	NA	NA
AT1G15860.3	1104	Domain of unknown function (DUF298)	252	25.0276	177	24.0389	0.960493	-0.0581526	0.871003
AT1G15870.1	982	Mitochondrial glycoprotein family protein	7	0.781582	5	0.763428	0.976773	-0.033905	0.986488
AT1G15880.1	1099	golgi snare 11	106	10.5754	84	11.4602	1.08366	0.115919	0.807277
AT1G15885.1	526	unknown protein; Has 5 Blast hits to 5 proteins in 1 species: Archae - 0; Bacteria - 0; Metazoa - 0; Fungi - 0; Plants - 5; Viruses - 0; Other Eukaryotes - 0 (source: NCBI BLink).	12	2.5014	11	3.13557	1.25353	0.325991	0.810284
AT1G15890.1	2907	Disease resistance protein (CC-NBS-LRR class) family	6	0.226305	4	0.206312	0.911655	-0.133441	0.953205
AT1G15900.1	342	unknown protein; Has 19 Blast hits to 19 proteins in 10 species: Archae - 0; Bacteria - 2; Metazoa - 0; Fungi - 0; Plants - 15; Viruses - 0; Other Eukaryotes - 2 (source: NCBI BLink).	1	0.320599	0	0	#VALUE!	NA	NA
AT1G15910.1	2453	XH/XS domain-containing protein	73	3.26297	34	2.07822	0.636909	-0.65084	0.119654
AT1G15920.2	1629	Polynucleotidyl transferase, ribonuclease H-like superfamily protein	98	6.59619	97	8.92813	1.35353	0.436725	0.153828
AT1G15930.2	825	Ribosomal protein L7Ae/L30e/S12e/Gadd45 family protein	748	99.4113	541	98.3225	0.989048	-0.0158879	0.932858
AT1G15940.1	3289	Tudor/PWWP/MBT superfamily protein	98	3.26701	35	1.59556	0.488386	-1.03391	0.00138538
AT1G15950.1	1401	cinnamoyl coa reductase 1	1438	112.541	1021	109.269	0.970931	-0.042559	0.720716
AT1G15960.1	2137	NRAMP metal ion transporter 6	256	13.1348	221	15.5059	1.18052	0.239424	0.249698
AT1G15970.1	1658	DNA glycosylase superfamily protein	117	7.7373	86	7.77721	1.00516	0.00742183	0.98746
AT1G15980.1	1566	NDH-dependent cyclic electron flow 1	2064	144.513	1549	148.31	1.02627	0.037416	0.701801
AT1G15990.1	2130	cyclic nucleotide gated channel 7	0	0	1	0.0703931	#VALUE!	NA	NA
AT1G16000.1	514	unknown protein; BEST Arabidopsis thaliana protein match is: unknown protein (TAIR:AT1G80890.1); Has 41 Blast hits to 40 proteins in 10 species: Archae - 0; Bacteria - 0; Metazoa - 0; Fungi - 0; Plants - 41; Viruses - 0; Other Eukaryotes - 0 (source: NCBI BLink).	40	8.53267	48	14.0019	1.64098	0.714556	0.105092
AT1G16010.2	1833	magnesium transporter 2	209	12.5018	133	10.8792	0.870216	-0.200555	0.474682
AT1G16020.1	2105	Protein of unknown function (DUF1712)	123	6.4068	82	5.84079	0.911655	-0.133441	0.758335
AT1G16022.1	472	unknown protein; FUNCTIONS IN: molecular_function unknown; INVOLVED IN: biological_process unknown; LOCATED IN: endomembrane system; Has 30201 Blast hits to 17322 proteins in 780 species: Archae - 12; Bacteria - 1396; Metazoa - 17338; Fungi - 3422; Plants - 5037; Viruses - 0; Other Eukaryotes - 2996 (source: NCBI BLink).	3	0.696895	1	0.317664	0.455827	-1.13344	0.721986
AT1G16025.1	342	unknown protein; FUNCTIONS IN: molecular_function unknown; INVOLVED IN: biological_process unknown; LOCATED IN: chloroplast; Has 2 Blast hits to 2 proteins in 1 species: Archae - 0; Bacteria - 0; Metazoa - 0; Fungi - 0; Plants - 2; Viruses - 0; Other Eukaryotes - 0 (source: NCBI BLink).	0	0	0	0	#VALUE!	NA	NA
AT1G16030.1	2330	heat shock protein 70B	18	0.847042	7	0.450455	0.531799	-0.911048	0.374075
AT1G16040.1	848	FUNCTIONS IN: molecular_function unknown; INVOLVED IN: GPI anchor biosynthetic process; LOCATED IN: integral to membrane, endoplasmic reticulum membrane; EXPRESSED IN: 24 plant structures; EXPRESSED DURING: 13 growth stages; CONTAINS InterPro DOMAIN/s: GPI biosynthesis protein Pig-F (InterPro:IPR009580); Has 280 Blast hits to 280 proteins in 133 species: Archae - 0; Bacteria - 0; Metazoa - 113; F…	34	4.39614	21	3.71307	0.844621	-0.243624	0.778075
AT1G16060.1	1220	ARIA-interacting double AP2 domain protein	42	3.77466	22	2.70379	0.7163	-0.481364	0.460426
AT1G16070.2	1339	tubby like protein 8	4	0.327542	3	0.335931	1.02561	0.0364843	0.98716
AT1G16080.1	1285	unknown protein; LOCATED IN: apoplast, chloroplast stroma, chloroplast, chloroplast envelope; EXPRESSED IN: 23 plant structures; EXPRESSED DURING: 14 growth stages; Has 81 Blast hits to 81 proteins in 28 species: Archae - 0; Bacteria - 2; Metazoa - 0; Fungi - 0; Plants - 62; Viruses - 0; Other Eukaryotes - 17 (source: NCBI BLink).	1104	94.2007	776	90.5458	0.961201	-0.0570898	0.680941
AT1G16090.1	1310	wall associated kinase-like 7	20	1.67397	10	1.14456	0.683741	-0.548478	0.595593
AT1G16100.1	73	pre-tRNA	0	0	0	0	#VALUE!	NA	NA
AT1G16110.1	2358	wall associated kinase-like 6	20	0.929981	13	0.826626	0.888863	-0.169967	0.902737
AT1G16120.1	2193	wall associated kinase-like 1	0	0	0	0	#VALUE!	NA	NA
AT1G16130.1	2555	wall associated kinase-like 2	10	0.429138	6	0.352103	0.820489	-0.285444	0.879167
AT1G16140.1	2090	pseudogene similar to wall-associated kinase protein family	0	0	0	0	#VALUE!	NA	NA
AT1G16150.1	2340	wall associated kinase-like 4	1	0.0468568	1	0.0640758	1.36748	0.451522	0.930815
AT1G16160.1	2136	wall associated kinase-like 5	0	0	0	0	#VALUE!	NA	NA
AT1G16170.1	697	unknown protein; FUNCTIONS IN: molecular_function unknown; INVOLVED IN: biological_process unknown; LOCATED IN: cellular_component unknown; EXPRESSED IN: 24 plant structures; EXPRESSED DURING: 15 growth stages; BEST Arabidopsis thaliana protein match is: unknown protein (TAIR:AT1G79660.1); Has 55 Blast hits to 55 proteins in 13 species: Archae - 0; Bacteria - 0; Metazoa - 0; Fungi - 0; Plants - 5…	105	16.5175	42	9.03496	0.546993	-0.870406	0.00535901
AT1G16180.1	1618	Serinc-domain containing serine and sphingolipid biosynthesis protein	1314	89.0441	909	84.2355	0.945998	-0.0800913	0.462153
AT1G16190.1	1433	Rad23 UV excision repair protein family	141	10.7885	94	9.83539	0.911655	-0.133441	0.734048
AT1G16210.1	1034	unknown protein; CONTAINS InterPro DOMAIN/s: Protein of unknown function DUF1014 (InterPro:IPR010422); Has 16107 Blast hits to 8386 proteins in 1107 species: Archae - 26; Bacteria - 3370; Metazoa - 4013; Fungi - 1516; Plants - 526; Viruses - 120; Other Eukaryotes - 6536 (source: NCBI BLink).	238	25.2374	161	23.3461	0.925061	-0.112379	0.705048
AT1G16220.1	1476	Protein phosphatase 2C family protein	15	1.11428	7	0.711085	0.638158	-0.648014	0.592312
AT1G16225.1	669	Target SNARE coiled-coil domain protein	0	0	0	0	#VALUE!	NA	NA
AT1G16230.1	582	Target SNARE coiled-coil domain protein	0	0	0	0	#VALUE!	NA	NA
AT1G16240.1	1088	syntaxin of plants 51	208	20.9615	146	20.1203	0.959867	-0.0590934	0.87867
AT1G16250.1	1824	Galactose oxidase/kelch repeat superfamily protein	43	2.58483	42	3.4525	1.33568	0.417574	0.445677
AT1G16260.1	2387	Wall-associated kinase family protein	146	6.70639	90	5.65327	0.842968	-0.24645	0.464332
AT1G16270.1	3953	Protein kinase superfamily protein with octicosapeptide/Phox/Bem1p domain	253	7.01749	153	5.80329	0.826975	-0.274084	0.223599
AT1G16280.1	1476	RNA helicase 36	37	2.74855	26	2.64117	0.960933	-0.0574919	0.948214
AT1G16290.1	1445	FUNCTIONS IN: molecular_function unknown; INVOLVED IN: biological_process unknown; LOCATED IN: chloroplast, vacuole; EXPRESSED IN: 19 plant structures; EXPRESSED DURING: 11 growth stages; CONTAINS InterPro DOMAIN/s: Lytic transglycosylase-like, catalytic (InterPro:IPR008258); Has 171 Blast hits to 155 proteins in 40 species: Archae - 0; Bacteria - 54; Metazoa - 0; Fungi - 0; Plants - 55; Viruses …	0	0	0	0	#VALUE!	NA	NA
AT1G16300.1	1602	glyceraldehyde-3-phosphate dehydrogenase of plastid 2	51	3.49057	31	2.90141	0.831215	-0.266707	0.687
AT1G16310.1	1399	Cation efflux family protein	34	2.66471	13	1.39327	0.522861	-0.935501	0.157238
AT1G16320.1	1129	Uncharacterized conserved protein (DUF2358)	393	38.1669	298	39.576	1.03692	0.0523048	0.844471
AT1G16330.1	1947	cyclin b3;1	5	0.281574	2	0.154019	0.546993	-0.870406	0.711353
AT1G16340.4	1297	Aldolase superfamily protein	63	5.32585	46	5.31775	0.998479	-0.00219617	0.996558
AT1G16350.1	1644	Aldolase-type TIM barrel family protein	261	17.4071	228	20.7942	1.19458	0.256506	0.197477
AT1G16360.1	1203	LEM3 (ligand-effect modulator 3) family protein / CDC50 family protein	2	0.182286	1	0.124636	0.683741	-0.548478	0.905732
AT1G16370.1	1754	organic cation/carnitine transporter 6	3	0.187534	0	0	#VALUE!	NA	NA
AT1G16380.1	2358	Cation/hydrogen exchanger family protein	0	0	0	0	#VALUE!	NA	NA
AT1G16390.1	1791	organic cation/carnitine transporter 3	69	4.22417	57	4.77187	1.12966	0.175887	0.744257
AT1G16400.1	1878	cytochrome P450, family 79, subfamily F, polypeptide 2	60	3.50303	33	2.63468	0.752115	-0.410975	0.440607
AT1G16410.1	1980	cytochrome p450 79f1	1351	74.8132	711	53.8411	0.719674	-0.474584	1.35563e-11
AT1G16420.1	1338	metacaspase 8	6	0.491681	9	1.00855	2.05122	1.03648	0.427716
AT1G16430.1	579	Surfeit locus protein 5 subunit 22 of Mediator complex	22	4.16612	20	5.17918	1.24317	0.314018	0.732304
AT1G16440.1	1566	root hair specific 3	0	0	0	0	#VALUE!	NA	NA
AT1G16445.1	856	S-adenosyl-L-methionine-dependent methyltransferases superfamily protein	20	2.56179	9	1.57644	0.615367	-0.700481	0.479083
AT1G16450.1	73	pre-tRNA	0	0	0	0	#VALUE!	NA	NA
AT1G16460.2	1379	rhodanese homologue 2	231	18.3669	189	20.5498	1.11885	0.162015	0.537072
AT1G16470.1	1059	proteasome subunit PAB1	383	39.6544	236	33.4138	0.842626	-0.247036	0.157473
AT1G16480.1	2814	Tetratricopeptide repeat (TPR)-like superfamily protein	6	0.233784	4	0.213131	0.911655	-0.133441	0.953205
AT1G16489.1	412	other RNA	4	1.06451	4	1.4557	1.36748	0.451522	0.857164
AT1G16490.1	1180	myb domain protein 58	3	0.278758	6	0.762393	2.73496	1.45152	0.386522
AT1G16500.1	1005	unknown protein; BEST Arabidopsis thaliana protein match is: unknown protein (TAIR:AT1G79160.1); Has 136 Blast hits to 134 proteins in 17 species: Archae - 0; Bacteria - 0; Metazoa - 0; Fungi - 4; Plants - 131; Viruses - 1; Other Eukaryotes - 0 (source: NCBI BLink).	67	7.30965	47	7.01199	0.959278	-0.0599785	0.924653
AT1G16510.1	872	SAUR-like auxin-responsive protein family	39	4.90384	36	6.19007	1.26229	0.336045	0.597277
AT1G16515.1	265	unknown protein; Has 35333 Blast hits to 34131 proteins in 2444 species: Archae - 798; Bacteria - 22429; Metazoa - 974; Fungi - 991; Plants - 531; Viruses - 0; Other Eukaryotes - 9610 (source: NCBI BLink).	5	2.06877	3	1.6974	0.820489	-0.285444	0.914773
AT1G16520.1	1291	unknown protein; FUNCTIONS IN: molecular_function unknown; INVOLVED IN: biological_process unknown; LOCATED IN: plasma membrane; EXPRESSED IN: 22 plant structures; EXPRESSED DURING: 13 growth stages; BEST Arabidopsis thaliana protein match is: unknown protein (TAIR:AT1G56080.1); Has 243 Blast hits to 234 proteins in 69 species: Archae - 2; Bacteria - 2; Metazoa - 61; Fungi - 9; Plants - 125; Viru…	136	11.5505	52	6.0393	0.522861	-0.935501	0.000396876
AT1G16530.1	642	ASYMMETRIC LEAVES 2-like 9	19	3.24494	9	2.10192	0.647755	-0.626481	0.552481
AT1G16540.1	2758	molybdenum cofactor sulfurase (LOS5) (ABA3)	13	0.516817	12	0.652374	1.26229	0.336045	0.796169
AT1G16550.1	2303	pseudogene, putative cell division cycle protein, blastp match of 53% identity and 2.4e-136 P-value to GP	19	0.904582	16	1.04168	1.15156	0.203594	0.869445
AT1G16560.1	1446	Per1-like family protein	252	19.1082	188	19.4939	1.02018	0.0288307	0.927403
AT1G16570.2	1729	UDP-Glycosyltransferase superfamily protein	38	2.40978	27	2.34142	0.971632	-0.0415182	0.961894
AT1G16590.1	980	DNA-binding HORMA family protein	13	1.45447	7	1.07098	0.736336	-0.441563	0.750888
AT1G16600.1	265	pseudogene, putative cycloartenol synthase	0	0	1	0.565801	#VALUE!	NA	NA
AT1G16610.3	1521	arginine/serine-rich 45	403	29.0512	265	26.1232	0.899213	-0.153266	0.433747
AT1G16620.1	1370	transposable element gene	1	0.0800327	0	0	#VALUE!	NA	NA
AT1G16630.1	2750	unknown protein; LOCATED IN: chloroplast; BEST Arabidopsis thaliana protein match is: unknown protein (TAIR:AT2G16270.1); Has 10587 Blast hits to 5736 proteins in 617 species: Archae - 88; Bacteria - 963; Metazoa - 3686; Fungi - 820; Plants - 541; Viruses - 438; Other Eukaryotes - 4051 (source: NCBI BLink).	25	0.996771	3	0.163568	0.164098	-2.60737	0.00206463
AT1G16635.1	866		3	0.379832	3	0.519413	1.36748	0.451522	0.880523
AT1G16640.1	747	AP2/B3-like transcriptional factor family protein	20	2.9356	5	1.0036	0.34187	-1.54848	0.089642
AT1G16650.1	1714	S-adenosyl-L-methionine-dependent methyltransferases superfamily protein	18	1.15146	9	0.787302	0.683741	-0.548478	0.623446
AT1G16660.1	4435	transposable element gene	0	0	0	0	#VALUE!	NA	NA
AT1G16670.1	1720	Protein kinase superfamily protein	186	11.8569	97	8.45577	0.713149	-0.487724	0.04003
AT1G16680.1	2143	Chaperone DnaJ-domain superfamily protein	62	3.17218	55	3.84813	1.21309	0.278685	0.578591
AT1G16690.1	1848	Enhancer of polycomb-like transcription factor protein	49	2.90725	29	2.35291	0.809326	-0.305207	0.64607
AT1G16700.1	1061	Alpha-helical ferredoxin	348	35.9627	269	38.0143	1.05705	0.0800407	0.742393
AT1G16705.2	790	p300/CBP acetyltransferase-related protein-related	1	0.138791	0	0	#VALUE!	NA	NA
AT1G16710.1	5954	histone acetyltransferase of the CBP family 12	144	2.65181	71	1.78797	0.674245	-0.568656	0.0367454
AT1G16720.1	2100	high chlorophyll fluorescence phenotype 173	2662	138.988	1816	129.66	0.932888	-0.100225	0.107965
AT1G16730.1	858	unknown protein 6	232	29.6476	158	27.6108	0.931302	-0.102678	0.736365
AT1G16740.1	594	Ribosomal protein L20	77	14.2132	51	12.8734	0.905735	-0.142839	0.809951
AT1G16750.1	1895	Protein of unknown function, DUF547	51	2.95086	25	1.97806	0.670334	-0.577047	0.293956
AT1G16760.1	2277	Protein kinase protein with adenine nucleotide alpha hydrolases-like domain	0	0	0	0	#VALUE!	NA	NA
AT1G16770.1	1264	unknown protein; Has 109 Blast hits to 109 proteins in 52 species: Archae - 0; Bacteria - 4; Metazoa - 0; Fungi - 71; Plants - 32; Viruses - 0; Other Eukaryotes - 2 (source: NCBI BLink).	3	0.260233	1	0.118621	0.455827	-1.13344	0.721986
AT1G16780.1	2839	Inorganic H pyrophosphatase family protein	66	2.54898	51	2.69348	1.05669	0.079553	0.907921
AT1G16790.1	657	ribosomal protein-related	43	7.17614	38	8.67217	1.20847	0.273185	0.680867
AT1G16800.1	6384	P-loop containing nucleoside triphosphate hydrolases superfamily protein	35	0.601123	15	0.352296	0.586064	-0.770871	0.250108
AT1G16810.1	728	unknown protein; CONTAINS InterPro DOMAIN/s: Protein of unknown function DUF1754, eukaryotic (InterPro:IPR013865); Has 395 Blast hits to 394 proteins in 162 species: Archae - 0; Bacteria - 0; Metazoa - 181; Fungi - 91; Plants - 65; Viruses - 0; Other Eukaryotes - 58 (source: NCBI BLink).	82	12.3501	76	15.6528	1.26742	0.341897	0.377348
AT1G16820.1	646	vacuolar ATP synthase catalytic subunit-related / V-ATPase-related / vacuolar proton pump-related	2	0.339458	0	0	#VALUE!	NA	NA
AT1G16825.1	651	Reticulon family protein	18	3.03165	9	2.07287	0.683741	-0.548478	0.623446
AT1G16830.1	1848	Pentatricopeptide repeat (PPR) superfamily protein	8	0.474653	7	0.567944	1.19655	0.258877	0.896706
AT1G16840.4	934	unknown protein; BEST Arabidopsis thaliana protein match is: unknown protein (TAIR:AT1G78890.1); Has 35333 Blast hits to 34131 proteins in 2444 species: Archae - 798; Bacteria - 22429; Metazoa - 974; Fungi - 991; Plants - 531; Viruses - 0; Other Eukaryotes - 9610 (source: NCBI BLink).	105	12.3262	73	11.7189	0.950726	-0.0728992	0.902622
AT1G16850.1	747	unknown protein; FUNCTIONS IN: molecular_function unknown; INVOLVED IN: response to salt stress; LOCATED IN: endomembrane system; EXPRESSED IN: leaf apex, leaf whorl, male gametophyte, flower, leaf; EXPRESSED DURING: LP.06 six leaves visible, LP.04 four leaves visible, LP.10 ten leaves visible, petal differentiation and expansion stage, LP.08 eight leaves visible; BEST Arabidopsis thaliana protei…	15	2.2017	63	12.6453	5.74342	2.52191	2.77179e-10	up
AT1G16858.1	2258	conserved peptide upstream open reading frame 55	124	6.02124	104	6.90588	1.14692	0.197765	0.583225
AT1G16860.1	2258	Ubiquitin-specific protease family C19-related protein	131	6.36115	110	7.3043	1.14827	0.199459	0.565359
AT1G16870.1	1769	mitochondrial 28S ribosomal protein S29-related	96	5.9502	92	7.79776	1.3105	0.390121	0.233572
AT1G16880.1	1260	uridylyltransferase-related	3315	288.47	2664	317.01	1.09894	0.136107	0.00316544
AT1G16890.3	1019	ubiquitin-conjugating enzyme 36	363	39.0589	285	41.9354	1.07364	0.102514	0.65371
AT1G16900.1	2084	Alg9-like mannosyltransferase family	124	6.52397	52	3.74124	0.57346	-0.802235	0.00461185
AT1G16905.1	1386	Curculin-like (mannose-binding) lectin family protein	0	0	0	0	#VALUE!	NA	NA
AT1G16910.1	925	Protein of unknown function (DUF640)	2	0.23707	0	0	#VALUE!	NA	NA
AT1G16916.1	465	unknown protein; FUNCTIONS IN: molecular_function unknown; INVOLVED IN: biological_process unknown; LOCATED IN: cellular_component unknown; Has 30201 Blast hits to 17322 proteins in 780 species: Archae - 12; Bacteria - 1396; Metazoa - 17338; Fungi - 3422; Plants - 5037; Viruses - 0; Other Eukaryotes - 2996 (source: NCBI BLink).	20	4.71591	5	1.61223	0.34187	-1.54848	0.089642
AT1G16920.1	912	RAB GTPase homolog A1B	151	18.1539	115	18.9066	1.04146	0.0586071	0.905194
AT1G16930.1	1350	F-box/RNI-like/FBD-like domains-containing protein	15	1.21828	16	1.77703	1.45865	0.544631	0.576428
AT1G16940.1	1305	F-box/RNI-like/FBD-like domains-containing protein	0	0	0	0	#VALUE!	NA	NA
AT1G16950.1	551	unknown protein; FUNCTIONS IN: molecular_function unknown; INVOLVED IN: biological_process unknown; LOCATED IN: endomembrane system; EXPRESSED IN: stamen; EXPRESSED DURING: 4 anthesis; Has 17 Blast hits to 17 proteins in 5 species: Archae - 0; Bacteria - 0; Metazoa - 0; Fungi - 0; Plants - 17; Viruses - 0; Other Eukaryotes - 0 (source: NCBI BLink).	0	0	0	0	#VALUE!	NA	NA
AT1G16960.1	676	Ubiquitin domain-containing protein	29	4.7037	10	2.21801	0.471546	-1.08453	0.132764
AT1G16970.1	2333	KU70 homolog	51	2.39686	30	1.92804	0.804401	-0.314013	0.622174
AT1G16980.1	2466	trehalose-phosphatase/synthase 2	0	0	0	0	#VALUE!	NA	NA
AT1G17000.1	2352	trehalose-phosphatase/synthase 3	0	0	0	0	#VALUE!	NA	NA
AT1G17010.1	1355	2-oxoglutarate (2OG) and Fe(II)-dependent oxygenase superfamily protein	0	0	0	0	#VALUE!	NA	NA
AT1G17020.1	1401	senescence-related gene 1	14	1.09567	11	1.17724	1.07445	0.103598	0.941059
AT1G17030.1	1659	unknown protein; FUNCTIONS IN: molecular_function unknown; INVOLVED IN: biological_process unknown; LOCATED IN: endomembrane system; BEST Arabidopsis thaliana protein match is: unknown protein (TAIR:AT2G47010.2); Has 70 Blast hits to 70 proteins in 13 species: Archae - 0; Bacteria - 0; Metazoa - 0; Fungi - 0; Plants - 69; Viruses - 0; Other Eukaryotes - 1 (source: NCBI BLink).	6	0.396545	5	0.451891	1.13957	0.188487	0.925436
AT1G17040.2	2394	SH2 domain protein A	25	1.145	25	1.56576	1.36748	0.451522	0.552617
AT1G17050.1	1591	solanesyl diphosphate synthase 2	546	37.628	359	33.8325	0.899132	-0.153395	0.335669
AT1G17060.1	1817	cytochrome p450 72c1	11	0.663783	13	1.07275	1.61612	0.69253	0.523705
AT1G17070.1	2743	GC-rich sequence DNA-binding factor-like protein with Tuftelin interacting domain	65	2.59822	35	1.91316	0.736336	-0.441563	0.374192
AT1G17080.1	724	Ribosomal protein L18ae family	263	39.8295	151	31.2715	0.785132	-0.348992	0.0869165
AT1G17090.1	667	unknown protein; INVOLVED IN: biological_process unknown; LOCATED IN: endomembrane system; EXPRESSED IN: 17 plant structures; EXPRESSED DURING: 7 growth stages; Has 5 Blast hits to 5 proteins in 2 species: Archae - 0; Bacteria - 0; Metazoa - 0; Fungi - 0; Plants - 5; Viruses - 0; Other Eukaryotes - 0 (source: NCBI BLink).	36	5.91786	14	3.14711	0.531799	-0.911048	0.153213
AT1G17100.1	911	SOUL heme-binding family protein	1171	140.938	804	132.327	0.938903	-0.0909519	0.421629
AT1G17110.2	3392	ubiquitin-specific protease 15	154	4.97798	78	3.44785	0.692621	-0.529863	0.045081
AT1G17120.1	2003	cationic amino acid transporter 8	211	11.5502	165	12.3513	1.06936	0.0967448	0.763387
AT1G17130.2	1358	Family of unknown function (DUF572)	131	10.5769	79	8.72242	0.824665	-0.27812	0.428642
AT1G17140.1	1497	interactor of constitutive active rops 1	149	10.9132	94	9.4149	0.862707	-0.213058	0.540692
AT1G17145.1	1422	RING/U-box superfamily protein	41	3.16135	41	4.32309	1.36748	0.451522	0.408399
AT1G17147.1	579	VQ motif-containing protein	8	1.51495	5	1.2948	0.854676	-0.22655	0.914503
AT1G17150.1	1209	Pectin lyase-like superfamily protein	0	0	0	0	#VALUE!	NA	NA
AT1G17160.1	1324	pfkB-like carbohydrate kinase family protein	117	9.68916	78	8.83316	0.911655	-0.133441	0.765401
AT1G17170.1	855	glutathione S-transferase TAU 24	7	0.897677	4	0.701461	0.781418	-0.355833	0.875558
AT1G17180.1	857	glutathione S-transferase TAU 25	1	0.12794	0	0	#VALUE!	NA	NA
AT1G17190.1	935	glutathione S-transferase tau 26	7	0.82087	10	1.60361	1.95355	0.966095	0.428042
AT1G17200.1	866	Uncharacterised protein family (UPF0497)	414	52.4168	283	48.998	0.934776	-0.0973069	0.665282
AT1G17210.1	3348	IAP-like protein 1	501	16.4074	329	14.734	0.898007	-0.155201	0.357398
AT1G17220.1	3686	Translation initiation factor 2, small GTP-binding protein	3171	94.3255	1938	78.833	0.835755	-0.258848	9.08871e-09
AT1G17230.1	3577	Leucine-rich receptor-like protein kinase family protein	51	1.56329	26	1.08984	0.697148	-0.520464	0.354759
AT1G17232.1	1229	Potential natural antisense gene, locus overlaps with AT1G17230	4	0.356859	3	0.365998	1.02561	0.0364843	0.98716
AT1G17235.1	360	ROTUNDIFOLIA like 11	0	0	1	0.416493	#VALUE!	NA	NA
AT1G17240.1	2302	receptor like protein 2	6	0.285781	7	0.455934	1.5954	0.673914	0.679223
AT1G17250.1	2271	receptor like protein 3	24	1.15873	9	0.594203	0.512806	-0.963516	0.249574
AT1G17255.1	3072	other RNA	16	0.571067	11	0.536885	0.940144	-0.0890466	0.947797
AT1G17260.1	2844	autoinhibited H(+)-ATPase isoform 10	6	0.231318	2	0.105441	0.455827	-1.13344	0.583662
AT1G17270.1	1958	O-fucosyltransferase family protein	28	1.56795	16	1.22523	0.781418	-0.355833	0.697628
AT1G17275.1	3261	transposable element gene	0	0	0	0	#VALUE!	NA	NA
AT1G17277.1	498	transposable element gene	0	0	0	0	#VALUE!	NA	NA
AT1G17280.1	1135	ubiquitin-conjugating enzyme 34	208	20.0935	164	21.665	1.07821	0.108634	0.721992
AT1G17285.1	537	unknown protein; FUNCTIONS IN: molecular_function unknown; INVOLVED IN: biological_process unknown; LOCATED IN: endomembrane system; BEST Arabidopsis thaliana protein match is: unknown protein (TAIR:AT1G17300.1); Has 35333 Blast hits to 34131 proteins in 2444 species: Archae - 798; Bacteria - 22429; Metazoa - 974; Fungi - 991; Plants - 531; Viruses - 0; Other Eukaryotes - 9610 (source: NCBI BLink…	0	0	0	0	#VALUE!	NA	NA
AT1G17290.1	2080	alanine aminotransferas	869	45.8083	849	61.2004	1.33601	0.41793	5.91064e-08
AT1G17300.1	695	unknown protein; BEST Arabidopsis thaliana protein match is: unknown protein (TAIR:AT1G17285.1); Has 27 Blast hits to 27 proteins in 4 species: Archae - 0; Bacteria - 0; Metazoa - 0; Fungi - 0; Plants - 27; Viruses - 0; Other Eukaryotes - 0 (source: NCBI BLink).	0	0	0	0	#VALUE!	NA	NA
AT1G17310.1	654	MADS-box transcription factor family protein	0	0	0	0	#VALUE!	NA	NA
AT1G17330.1	962	Metal-dependent phosphohydrolase	136	15.5007	84	13.0922	0.844621	-0.243624	0.492754
AT1G17340.1	2987	Phosphoinositide phosphatase family protein	208	7.63513	154	7.73028	1.01246	0.0178686	0.961227
AT1G17345.1	788	SAUR-like auxin-responsive protein family	4	0.556573	2	0.380552	0.683741	-0.548478	0.854765
AT1G17350.2	917	NADH:ubiquinone oxidoreductase intermediate-associated protein 30	7	0.836983	13	2.12561	2.53961	1.34461	0.175293
AT1G17360.1	3530	BEST Arabidopsis thaliana protein match is: COP1-interacting protein-related (TAIR:AT1G72410.1); Has 9949 Blast hits to 7480 proteins in 576 species: Archae - 12; Bacteria - 1007; Metazoa - 3636; Fungi - 982; Plants - 444; Viruses - 50; Other Eukaryotes - 3818 (source: NCBI BLink).	310	9.62887	133	5.6492	0.586694	-0.76932	1.91103e-06
AT1G17370.1	1772	oligouridylate binding protein 1B	538	33.2895	379	32.069	0.963338	-0.0538865	0.806271
AT1G17380.1	1133	jasmonate-zim-domain protein 5	17	1.64516	51	6.74916	4.10245	2.03648	1.52314e-06	up
AT1G17390.1	1024	transposable element gene	0	0	0	0	#VALUE!	NA	NA
AT1G17400.1	1477	unknown protein; BEST Arabidopsis thaliana protein match is: unknown protein (TAIR:AT1G72490.1); Has 30201 Blast hits to 17322 proteins in 780 species: Archae - 12; Bacteria - 1396; Metazoa - 17338; Fungi - 3422; Plants - 5037; Viruses - 0; Other Eukaryotes - 2996 (source: NCBI BLink).	0	0	1	0.101515	#VALUE!	NA	NA
AT1G17410.1	795	Nucleoside diphosphate kinase family protein	17	2.34461	17	3.20621	1.36748	0.451522	0.648102
AT1G17420.1	2957	lipoxygenase 3	80	2.96638	66	3.34659	1.12817	0.173988	0.720204
AT1G17430.1	1136	alpha/beta-Hydrolases superfamily protein	31	2.99207	22	2.90372	0.970471	-0.0432429	0.965665
AT1G17440.1	2497	Transcription initiation factor TFIID subunit A	316	13.8758	220	13.2103	0.952044	-0.0708992	0.805028
AT1G17450.2	5926	B-block binding subunit of TFIIIC	82	1.51719	36	0.910858	0.600358	-0.736105	0.0516017
AT1G17455.1	810	ELF4-like 4	29	3.92556	17	3.14683	0.801627	-0.318996	0.722673
AT1G17460.2	2234	TRF-like 3	3	0.14724	7	0.469813	3.19079	1.67391	0.268444
AT1G17470.1	1573	developmentally regulated G-protein 1	745	51.9297	477	45.4673	0.875556	-0.191729	0.110033
AT1G17480.1	1464	IQ-domain 7	13	0.973622	8	0.81933	0.841527	-0.248918	0.880094
AT1G17490.1	569	unknown protein; BEST Arabidopsis thaliana protein match is: unknown protein (TAIR:AT1G72690.1); Has 57 Blast hits to 45 proteins in 9 species: Archae - 0; Bacteria - 0; Metazoa - 0; Fungi - 0; Plants - 57; Viruses - 0; Other Eukaryotes - 0 (source: NCBI BLink).	43	8.28599	28	7.37829	0.890453	-0.167388	0.839818
AT1G17495.1	4173	transposable element gene	0	0	0	0	#VALUE!	NA	NA
AT1G17500.1	3953	ATPase E1-E2 type family protein / haloacid dehalogenase-like hydrolase family protein	72	1.99707	35	1.32755	0.664748	-0.58912	0.172503
AT1G17510.1	667	unknown protein; Has 11 Blast hits to 11 proteins in 4 species: Archae - 0; Bacteria - 0; Metazoa - 0; Fungi - 0; Plants - 11; Viruses - 0; Other Eukaryotes - 0 (source: NCBI BLink).	19	3.12332	24	5.39505	1.72735	0.788557	0.258455
AT1G17520.1	1375	Homeodomain-like/winged-helix DNA-binding family protein	77	6.14011	45	4.90704	0.799178	-0.323412	0.501807
AT1G17530.1	876	translocase of inner mitochondrial membrane 23	160	20.0265	95	16.2603	0.811942	-0.300551	0.313635
AT1G17540.1	2574	Protein kinase protein with adenine nucleotide alpha hydrolases-like domain	0	0	0	0	#VALUE!	NA	NA
AT1G17545.1	540	Protein phosphatase 2C family protein	0	0	0	0	#VALUE!	NA	NA
AT1G17550.1	2441	homology to ABI2	301	13.5203	221	13.5748	1.00403	0.00580468	0.984951
AT1G17560.1	880	Ribosomal protein L14p/L23e family protein	35	4.36087	29	4.94112	1.13306	0.18022	0.83562
AT1G17570.1	82	pre-tRNA	0	0	0	0	#VALUE!	NA	NA
AT1G17580.1	4960	myosin 1	162	3.58114	109	3.29499	0.920096	-0.120144	0.746467
AT1G17590.1	1452	nuclear factor Y, subunit A8	24	1.81231	11	1.13589	0.626763	-0.674009	0.447216
AT1G17600.1	3332	Disease resistance protein (TIR-NBS-LRR class) family	61	2.0073	55	2.47496	1.23298	0.302144	0.545373
AT1G17610.1	1463	Disease resistance protein (TIR-NBS class)	35	2.62308	25	2.56216	0.976773	-0.033905	0.969385
AT1G17615.1	1143	Disease resistance protein (TIR-NBS class)	0	0	0	0	#VALUE!	NA	NA
AT1G17620.1	1076	Late embryogenesis abundant (LEA) hydroxyproline-rich glycoprotein family	371	37.805	232	32.3285	0.855137	-0.225773	0.219447
AT1G17630.1	2196	Pentatricopeptide repeat (PPR-like) superfamily protein	7	0.349505	5	0.341387	0.976773	-0.033905	0.986488
AT1G17640.1	1110	RNA-binding (RRM/RBD/RNP motifs) family protein	26	2.56826	21	2.83665	1.1045	0.1434	0.899899
AT1G17650.1	1242	glyoxylate reductase 2	252	22.2468	181	21.8508	0.982199	-0.0259122	0.93822
AT1G17660.1	72	pre-tRNA	0	0	0	0	#VALUE!	NA	NA
AT1G17665.1	1196	unknown protein; FUNCTIONS IN: molecular_function unknown; INVOLVED IN: biological_process unknown; LOCATED IN: endomembrane system; EXPRESSED IN: 15 plant structures; EXPRESSED DURING: 11 growth stages; Has 149 Blast hits to 146 proteins in 39 species: Archae - 0; Bacteria - 4; Metazoa - 21; Fungi - 5; Plants - 30; Viruses - 0; Other Eukaryotes - 89 (source: NCBI BLink).	0	0	0	0	#VALUE!	NA	NA
AT1G17670.1	74	pre-tRNA	0	0	0	0	#VALUE!	NA	NA
AT1G17680.1	3176	tetratricopeptide repeat (TPR)-containing protein	54	1.86424	36	1.69954	0.911655	-0.133441	0.86025
AT1G17690.1	2571	FUNCTIONS IN: molecular_function unknown; INVOLVED IN: biological_process unknown; LOCATED IN: nucleus; EXPRESSED IN: 24 plant structures; EXPRESSED DURING: 13 growth stages; CONTAINS InterPro DOMAIN/s: Digestive organ expansion factor, predicted (InterPro:IPR010678); Has 25006 Blast hits to 13379 proteins in 904 species: Archae - 102; Bacteria - 5571; Metazoa - 7448; Fungi - 3168; Plants - 1056;…	93	3.96615	62	3.61576	0.911655	-0.133441	0.803404
AT1G17700.1	807	prenylated RAB acceptor 1.F1	50	6.79336	28	5.20229	0.76579	-0.384979	0.533899
AT1G17710.1	1095	Pyridoxal phosphate phosphatase-related protein	38	3.80503	16	2.19086	0.575782	-0.796406	0.203952
AT1G17720.1	2565	Protein phosphatase 2A, regulatory subunit PR55	339	14.4911	266	15.5491	1.07301	0.101663	0.675348
AT1G17730.1	895	vacuolar protein sorting 46.1	118	14.456	87	14.5749	1.00823	0.0118222	0.981635
AT1G17744.1	1023	unknown protein; FUNCTIONS IN: molecular_function unknown; INVOLVED IN: biological_process unknown; LOCATED IN: cellular_component unknown; EXPRESSED IN: stem; Has 30201 Blast hits to 17322 proteins in 780 species: Archae - 12; Bacteria - 1396; Metazoa - 17338; Fungi - 3422; Plants - 5037; Viruses - 0; Other Eukaryotes - 2996 (source: NCBI BLink).	45	4.82309	35	5.12982	1.0636	0.0889517	0.913582
AT1G17745.2	2360	D-3-phosphoglycerate dehydrogenase	398	18.4909	190	12.0712	0.652818	-0.615247	1.19827e-05
AT1G17750.1	3379	PEP1 receptor 2	6	0.194693	10	0.443733	2.27914	1.18849	0.319661
AT1G17760.1	2652	Tetratricopeptide repeat (TPR)-like superfamily protein	110	4.54786	67	3.78801	0.832921	-0.263749	0.513097
AT1G17770.1	2082	SU(VAR)3-9 homolog 7	0	0	0	0	#VALUE!	NA	NA
AT1G17780.2	1289	unknown protein; BEST Arabidopsis thaliana protein match is: unknown protein (TAIR:AT2G16575.1); Has 35333 Blast hits to 34131 proteins in 2444 species: Archae - 798; Bacteria - 22429; Metazoa - 974; Fungi - 991; Plants - 531; Viruses - 0; Other Eukaryotes - 9610 (source: NCBI BLink).	71	6.0394	58	6.7466	1.1171	0.159756	0.772392
AT1G17790.1	1768	DNA-binding bromodomain-containing protein	42	2.60468	26	2.20496	0.846536	-0.240356	0.747486
AT1G17800.1	545	early nodulin-like protein 22	0	0	0	0	#VALUE!	NA	NA
AT1G17810.1	1173	beta-tonoplast intrinsic protein	0	0	1	0.127824	#VALUE!	NA	NA
AT1G17820.1	2856	Putative integral membrane protein conserved region (DUF2404)	66	2.53381	46	2.41496	0.953093	-0.0693104	0.923864
AT1G17830.1	1589	Protein of unknown function (DUF789)	10	0.690024	18	1.69847	2.46147	1.29952	0.102602
AT1G17840.1	3045	white-brown complex homolog protein 11	697	25.0977	529	26.0482	1.03787	0.0536309	0.7634
AT1G17850.2	2011	Rhodanese/Cell cycle control phosphatase superfamily protein	67	3.65301	49	3.65337	1.0001	0.00014245	0.999698
AT1G17860.1	738	Kunitz family trypsin and protease inhibitor protein	59	8.76564	53	10.7679	1.22842	0.296799	0.562933
AT1G17870.1	1856	ethylene-dependent gravitropism-deficient and yellow-green-like 3	161	9.51122	106	8.56323	0.90033	-0.151475	0.682724
AT1G17880.1	778	basic transcription factor 3	1191	167.85	830	159.959	0.952989	-0.0694684	0.571182
AT1G17890.1	1353	NAD(P)-binding Rossmann-fold superfamily protein	180	14.5869	126	13.9631	0.957237	-0.0630514	0.88052
AT1G17900.1	763	transposable element gene	0	0	0	0	#VALUE!	NA	NA
AT1G17910.1	2295	Wall-associated kinase family protein	0	0	0	0	#VALUE!	NA	NA
AT1G17920.1	2755	homeodomain GLABROUS 12	21	0.835768	8	0.43539	0.520946	-0.940796	0.306636
AT1G17930.1	1987	Aminotransferase-like, plant mobile domain family protein	29	1.60025	17	1.28281	0.801627	-0.318996	0.722673
AT1G17940.1	1734	Endosomal targeting BRO1-like domain-containing protein	33	2.08667	27	2.33466	1.11885	0.162015	0.859928
AT1G17950.1	1123	myb domain protein 52	1	0.0976356	0	0	#VALUE!	NA	NA
AT1G17960.1	1565	Threonyl-tRNA synthetase	0	0	0	0	#VALUE!	NA	NA
AT1G17970.1	1505	RING/U-box superfamily protein	62	4.51693	42	4.1843	0.926359	-0.110357	0.880347
AT1G17980.1	2667	poly(A) polymerase 1	163	6.7012	82	4.61	0.687936	-0.539654	0.0330606
AT1G17990.1	1532	FMN-linked oxidoreductases superfamily protein	59	4.22261	45	4.40416	1.04299	0.0607318	0.926042
AT1G18000.1	1687	Major facilitator superfamily protein	291	18.9132	198	17.5979	0.930452	-0.103997	0.696795
AT1G18010.1	1587	Major facilitator superfamily protein	238	16.4433	187	17.6675	1.07445	0.103598	0.722609
AT1G18020.1	1179	FMN-linked oxidoreductases superfamily protein	33	3.06894	39	4.95976	1.61612	0.69253	0.176151
AT1G18030.1	1423	Protein phosphatase 2C family protein	30	2.31156	19	2.00197	0.866072	-0.207441	0.83556
AT1G18040.1	1634	cyclin-dependent kinase D1;3	76	5.09976	47	4.31276	0.84568	-0.241817	0.64745
AT1G18050.1	858	SWAP (Suppressor-of-White-APricot)/surp RNA-binding domain-containing protein	0	0	0	0	#VALUE!	NA	NA
AT1G18060.1	1003	unknown protein; INVOLVED IN: biological_process unknown; LOCATED IN: chloroplast; EXPRESSED IN: 22 plant structures; EXPRESSED DURING: 13 growth stages; Has 74 Blast hits to 74 proteins in 29 species: Archae - 0; Bacteria - 19; Metazoa - 0; Fungi - 0; Plants - 49; Viruses - 0; Other Eukaryotes - 6 (source: NCBI BLink).	1104	120.686	901	134.689	1.11603	0.158381	0.0802171
AT1G18070.3	2120	Translation elongation factor EF1A/initiation factor IF2gamma family protein	615	31.8073	378	26.7341	0.840501	-0.250678	0.0475546
AT1G18075.1	186	MIR159/MIR159B; miRNA	3	1.76846	1	0.806115	0.455827	-1.13344	0.721986
AT1G18080.1	1358	Transducin/WD40 repeat-like superfamily protein	1666	134.513	1162	128.297	0.95379	-0.0682565	0.484806
AT1G18090.1	1879	5'-3' exonuclease family protein	14	0.816939	14	1.11715	1.36748	0.451522	0.685689
AT1G18100.1	1432	PEBP (phosphatidylethanolamine-binding protein) family protein	5	0.382838	4	0.418819	1.09399	0.129594	0.957231
AT1G18120.1	1835	pseudogene, putative myrosinase-associated protein, blastp match of 46% identity and 1.7e-57 P-value to GP	2	0.119504	0	0	#VALUE!	NA	NA
AT1G18130.1	498	Class II aaRS and biotin synthetases superfamily protein	0	0	0	0	#VALUE!	NA	NA
AT1G18140.1	1931	laccase 1	7	0.39747	4	0.31059	0.781418	-0.355833	0.875558
AT1G18150.2	2100	Protein kinase superfamily protein	227	11.8521	194	13.8514	1.16869	0.224886	0.3296
AT1G18160.1	3516	Protein kinase superfamily protein	148	4.61531	113	4.8188	1.04409	0.0622474	0.896246
AT1G18170.1	989	FKBP-like peptidyl-prolyl cis-trans isomerase family protein	294	32.5941	218	33.0499	1.01398	0.0200338	0.948511
AT1G18180.1	1154	Protein of unknown function (DUF1295)	14	1.33018	5	0.649642	0.488386	-1.03391	0.38707
AT1G18190.1	2251	golgin candidate 2	44	2.14321	34	2.26471	1.05669	0.079553	0.927323
AT1G18191.1	277	Pseudogene of AT1G18200; AtRABA6b (Arabidopsis Rab GTPase homolog A6b); GTP binding	0	0	0	0	#VALUE!	NA	NA
AT1G18200.1	852	RAB GTPase homolog A6B	4	0.514764	4	0.703931	1.36748	0.451522	0.857164
AT1G18210.1	860	Calcium-binding EF-hand family protein	202	25.7538	149	25.9775	1.00869	0.0124788	0.971761
AT1G18220.1	138	purine permease 9	0	0	0	0	#VALUE!	NA	NA
AT1G18230.1	642	pseudogene, putative protein kinase	0	0	0	0	#VALUE!	NA	NA
AT1G18240.1	1309	transposable element gene	1	0.0837623	0	0	#VALUE!	NA	NA
AT1G18250.2	1116	Pathogenesis-related thaumatin superfamily protein	133	13.067	67	9.00161	0.688882	-0.537671	0.0646524
AT1G18260.1	2331	HCP-like superfamily protein	352	16.5573	174	11.1922	0.675971	-0.564966	0.000212404
AT1G18265.1	1042	Protein of unknown function, DUF593	2	0.210451	1	0.143894	0.683741	-0.548478	0.905732
AT1G18270.3	4501	ketose-bisphosphate aldolase class-II family protein	206	5.01818	108	3.5977	0.716932	-0.480091	0.0307208
AT1G18280.1	770	Bifunctional inhibitor/lipid-transfer protein/seed storage 2S albumin superfamily protein	2	0.284792	0	0	#VALUE!	NA	NA
AT1G18290.1	965	unknown protein; FUNCTIONS IN: molecular_function unknown; INVOLVED IN: N-terminal protein myristoylation; LOCATED IN: chloroplast; EXPRESSED IN: root; Has 94 Blast hits to 94 proteins in 12 species: Archae - 0; Bacteria - 0; Metazoa - 0; Fungi - 0; Plants - 94; Viruses - 0; Other Eukaryotes - 0 (source: NCBI BLink).	1	0.113622	0	0	#VALUE!	NA	NA
AT1G18300.1	1065	nudix hydrolase homolog 4	30	3.08859	30	4.22359	1.36748	0.451522	0.5049
AT1G18310.1	1950	glycosyl hydrolase family 81 protein	0	0	0	0	#VALUE!	NA	NA
AT1G18320.1	699	Mitochondrial import inner membrane translocase subunit Tim17/Tim22/Tim23 family protein	7	1.09802	4	0.85801	0.781418	-0.355833	0.875558
AT1G18330.2	1636	Homeodomain-like superfamily protein	48	3.21696	34	3.11606	0.968633	-0.0459779	0.953259
AT1G18335.1	1112	Acyl-CoA N-acyltransferases (NAT) superfamily protein	14	1.38042	14	1.8877	1.36748	0.451522	0.685689
AT1G18340.1	1232	basal transcription factor complex subunit-related	28	2.49193	38	4.62469	1.85587	0.892094	0.0730892
AT1G18350.1	1088	MAP kinase kinase 7	0	0	4	0.55124	#VALUE!	NA	NA
AT1G18360.1	1673	alpha/beta-Hydrolases superfamily protein	95	6.2261	85	7.61786	1.22354	0.291057	0.436043
AT1G18370.1	3118	ATP binding microtubule motor family protein	49	1.72309	15	0.721315	0.418617	-1.2563	0.0122307
AT1G18382.1	259	other RNA	1	0.423339	0	0	#VALUE!	NA	NA
AT1G18390.2	2128	Protein kinase superfamily protein	7	0.360674	5	0.352296	0.976773	-0.033905	0.986488
AT1G18400.1	1016	BR enhanced expression 1	52	5.61174	44	6.49335	1.1571	0.210514	0.727635
AT1G18410.1	3423	P-loop containing nucleoside triphosphate hydrolases superfamily protein	3	0.0960954	1	0.0438029	0.455827	-1.13344	0.721986
AT1G18415.1	2189	other RNA	27	1.3524	14	0.958941	0.709065	-0.496011	0.564984
AT1G18420.1	1746	Aluminium activated malate transporter family protein	2	0.125595	5	0.429374	3.4187	1.77345	0.352119
AT1G18430.1	72	pre-tRNA	0	0	0	0	#VALUE!	NA	NA
AT1G18440.1	1111	Peptidyl-tRNA hydrolase family protein	71	7.007	54	7.28768	1.04006	0.0566622	0.925498
AT1G18450.1	1627	actin-related protein 4	139	9.36732	114	10.5057	1.12153	0.165471	0.648923
AT1G18460.1	2460	alpha/beta-Hydrolases superfamily protein	503	22.4192	488	29.7437	1.3267	0.407845	0.00014329
[truncated: 31,604 more rows]
